# Supplementary material for: The Rice Eukaryotic Translation Initiation Factor 3 Subunit f (OseIF3f) Is Involved in Microgametogenesis
Source: Front Plant Sci. 2016 Apr 26;7:532. doi: 10.3389/fpls.2016.00532 (PMC4844609; doi:10.3389/fpls.2016.00532)
Supplement: Supplementary file 5 [file Table_2.XLSX]

## Sheet: Legend
Supplemental Table 1. HA-OseIF3f immunoprecipitates identified by mass spectrometry Sheet “OseIF3f-interacting proteins” shows proteins identified by mass spectrometry in all three replicates of HA-OseIF3f immunoprecipitation (IP) but absent from IgG immunoprecipitates (the negative control). Sheet “HA-OseIF3f IP 1–3” and “IgG IP 1–3” list the peptide information of proteins identified in the thr…

## Sheet: OseIF3f-interacting proteins
Protein Name	Locus Identifier (RGAP)	Unique Peptides			Unused			%Cov(95)			Predicted molecular weight (Da)	Conserved domains	Corresponding Arabidopsis homologues	Identity with Arabidopsis homologues	Annotation
		HA-OseIF3f IP 1	HA-OseIF3f IP 2	HA-OseIF3f IP 3	HA-OseIF3f IP 1	HA-OseIF3f IP 2	HA-OseIF3f IP 3	HA-OseIF3f IP 1	HA-OseIF3f IP 2	HA-OseIF3f IP 3
eIF3a	Os01g03070	35	50	43	58.83	50.69	48.63	35.8	50.61	41.68	113896	PCI	AteIF3a	0.65
eIF3b	Os10g41960	34	52	52	46.83	47.32	63.86	38.59	58.14	56.19	83181.8	RRM/WD40/Oxysterol_BP	AteIF3b	0.7	AteIF3b does not have Oxysterol_BP doamin
eIF3c	Os07g03230	23	35	33	34.76	49.07	37.4	24.04	38.14	36.97	106159	PCI	AteIF3c	0.58
	Os02g03080	2	4	5	2.02	3.05	4.3	22.11	37.65	38.26	101970	PCI	AteIF3c	0.61
eIF3d	Os05g49150	14	25	21	24.35	25.18	22.23	27.69	51.97	44.27	65080.5	eIF-3_zeta	AteIF3d	0.64
eIF3e	Os07g07250	14	13	14	17.33	12.78	12.79	43.61	61.45	62.41	48601.7	PCI	AteIF3e	0.66
eIF3f	Os05g01450	17	24	22	23.31	30.52	25.5	56.69	69.72	77.11	65080.5	MPN	AteIF3f	0.65
eIF3g	Os02g54700	11	21	18	16.18	22.2	24.66	45.67	63.32	59.52	32009.1	RRM	AteIF3g	0.71
eIF3h	Os04g30780	14	23	20	17.16	23.3	26.62	53.03	59.37	60.52	39156.4	MPN	AteIF3h	0.72
eIF3i	Os08g21660	15	27	5	24.61	31.96	4.76	42.63	79.45	81.29	36378.9	WD40	AteIF3i	0.67
	Os05g16660	3	4	26	4.18	4.17	27.2	47.85	77.91	72.7	36083.4	WD40	AteIF3i	0.77
eIF3k	Os03g08450	8	18	13	9.58	17.4	11.42	36.73	67.7	50.88	25831.6	PCI_Csn8	AteIF3k	0.7
eIF3l	Os05g13950	14	17	19	22.98	10.63	14.73	31.38	45.56	45.47	61329.1	Paf67	AteIF3l	0.72
eIF3m	Os04g01290	30	44	40	40.24	57.89	59.84	76.2	84.86	83.41	46363.6	PCI	Proteasome component (PCI) domain protein	0.48
heat shock 22 kDa protein	Os06g11610	4	9	10	2.31	8.95	10.14	22.58	40.32	44.76

## Sheet: HA-OseIF3f IP 1
N	Name	Locus Identifier (RGAP)	Unique Peptides	Unused	%Cov(95)	Accessions	Contrib	Conf	Sequence	Modifications	Cleavages	dMass	Prec MW	Prec m/z	Theor MW	Theor m/z	Theor z	Sc
1	eIF3a	Os01g03070	35	58.83	35.8	gi|115434226	2	99	ASLFSELAAK	Carbamidomethyl@N-term		0.000303811	1092.58	547.298	1092.58	547.298	2	15
				58.83	35.8	gi|115434226	2	99	ATFAKPENALK	Protein Terminal Acetyl@N-term	cleaved M-A@N-term	0.00815076	1230.67	616.342	1230.66	616.338	2	14
				58.83	35.8	gi|115434226	2	99	DGLIQYR	Carbamidomethyl@N-term		-0.00119247	920.47	461.243	920.472	461.243	2	8
				58.83	35.8	gi|115434226	2	99	DRPDLTAPESLQLYLDTR	Carbamidomethyl@N-term		0.000982816	2159.09	720.703	2159.09	720.703	3	18
				58.83	35.8	gi|115434226	2	99	EAVMELAMNEQFK	Carbamidomethyl@N-term; Oxidation(M)@4; Oxidation(M)@8		0.017306	1627.74	814.877	1627.72	814.868	2	12
				58.83	35.8	gi|115434226	2	99	EKIEAEELLQK	Carbamidomethyl@N-term	missed K-I@2	0.0126704	1385.75	693.884	1385.74	693.877	2	12
				58.83	35.8	gi|115434226	2	99	IANLVNFSLDSK	Carbamidomethyl@N-term		-0.00133096	1376.73	689.372	1376.73	689.372	2	17
				58.83	35.8	gi|115434226	2	99	IATELSLWQEAFR			0.00879592	1562.82	782.416	1562.81	782.412	2	13
				58.83	35.8	gi|115434226	2	99	IEAEELLQK	Carbamidomethyl@N-term; GlyGly(K)@9		0.0073222	1242.65	622.334	1242.65	622.33	2	12
				58.83	35.8	gi|115434226	2	99	ISVDAVK	Carbamidomethyl@N-term		0.00378267	787.448	394.731	787.444	394.729	2	11
				58.83	35.8	gi|115434226	2	99	IVCQQVNVSSLEEVIK	Carbamidomethyl@N-term; Carbamidomethyl(C)@3; GlyGly(K)@16		0.000373029	2015.04	672.686	2015.04	672.686	3	18
				58.83	35.8	gi|115434226	2	99	KPVLQGEVTK	Carbamidomethyl@N-term; GlyGly(K)@10		0.00700449	1268.72	635.365	1268.71	635.362	2	12
				58.83	35.8	gi|115434226	2	99	LDAIAAK	Carbamidomethyl@N-term		0.0034129	757.437	379.726	757.433	379.724	2	9
				58.83	35.8	gi|115434226	2	99	LGENLTSLAAVVENEHK	Carbamidomethyl(K)@17		-0.00241768	1879.96	627.661	1879.96	627.662	3	16
				58.83	35.8	gi|115434226	2	99	LLNDVK	Carbamidomethyl@N-term		0.0034129	757.437	379.726	757.433	379.724	2	9
				58.83	35.8	gi|115434226	2	99	LSSAPLVPEVFLSQYLPALEK	Carbamidomethyl@N-term; Carbamidomethyl(K)@21		0.0133058	2414.32	805.782	2414.31	805.777	3	19
				58.83	35.8	gi|115434226	2	99	NHLANLNK			0.00399053	922.503	462.259	922.498	462.257	2	13
				58.83	35.8	gi|115434226	2	99	QAALQALHDLITSK	Gln->pyro-Glu@N-term		0.00611037	1490.82	746.415	1490.81	746.412	2	19
				58.83	35.8	gi|115434226	2	99	QEEAPLIEQAFQK	Carbamidomethyl@N-term		-0.00327934	1586.79	794.403	1586.79	794.404	2	15
				58.83	35.8	gi|115434226	2	99	SLIHPPVK	Carbamidomethyl@N-term; Carbamidomethyl(H)@4		0.0077384	1003.59	502.802	1003.58	502.798	2	12
				58.83	35.8	gi|115434226	2	99	SWQKPLER	Carbamidomethyl@N-term		0.0050186	1099.58	367.535	1099.58	367.533	3	9
				58.83	35.8	gi|115434226	2	99	TPDAAPVAQPAQPV	Carbamidomethyl@N-term	cleaved V-A@C-term	0.00263682	1417.72	709.869	1417.72	709.867	2	11
				58.83	35.8	gi|115434226	2	99	TPDAAPVAQPAQPVAAPAAAAAAAAPAAGK			0.0299209	2592.4	865.139	2592.37	865.129	3	19
				58.83	35.8	gi|115434226	2	99	TSQLISSR	Carbamidomethyl@N-term		0.00413513	947.508	474.761	947.504	474.759	2	10
				58.83	35.8	gi|115434226	2	99	VLQQASQIFQSVK	Carbamidomethyl@N-term		0.00495189	1531.84	766.928	1531.84	766.925	2	21
				58.83	35.8	gi|115434226	2	99	VNHLSGAVHFGK	Carbamidomethyl(H)@9		0.00731804	1321.7	441.573	1321.69	441.57	3	17
				58.83	35.8	gi|115434226	2	99	YGASHLELENEK	Carbamidomethyl@N-term; Carbamidomethyl(H)@5		0.0163197	1502.72	752.365	1502.7	752.357	2	19
				58.83	35.8	gi|115434226	2	99	YLNLEEQR	Carbamidomethyl@N-term	cleaved Y-Y@N-term	0.00769702	1120.56	561.287	1120.55	561.283	2	11
				58.83	35.8	gi|115434226	1.72125	99	RQEEAPLIEQAFQK	Carbamidomethyl@N-term	missed R-Q@1	0.00263963	1742.9	581.973	1742.9	581.972	3	17
				58.83	35.8	gi|115434226	0.324222	99	LGENLTSLAAVVENEHKR	Lys->Hydroxyallysine(K)@17	missed K-R@17	-0.000798319	1994.01	665.676	1994.01	665.676	3	17
				58.83	35.8	gi|115434226	0.0846002	99	RIANLVNFSLDSK	Arg->Orn(R)@1	cleaved L-R@N-term; missed R-I@1	-0.0289445	1433.76	717.887	1433.79	717.901	2	15
				58.83	35.8	gi|115434226	0.0254883	97.43	NQAQALEDALDVEDLEA	Carbamidomethyl@N-term	cleaved A-D@C-term	0.0166677	1899.89	950.951	1899.87	950.942	2	10
				58.83	35.8	gi|115434226	0.175224	96.63	FLWETYR	Carbamidomethyl@N-term		0.0004163	1070.52	536.267	1070.52	536.267	2	8
				58.83	35.8	gi|115434226	0.203426	96.46	TVLEILR	Carbamidomethyl@N-term		-0.00034231	899.544	450.779	899.544	450.779	2	10
				58.83	35.8	gi|115434226	0.158015	95.5	LFYLQK	Carbamidomethyl@N-term		0.00177769	867.487	434.751	867.485	434.75	2	9
2	eIF3b	Os10g41960	34	46.83	38.59	gi|222613309; gi|218185050; gi|115483552	2	99	AGTFTEVYWNDAR	Carbamidomethyl@N-term		0.00553247	1585.72	793.868	1585.72	793.865	2	21
				46.83	38.59	gi|222613309; gi|218185050; gi|115483552	2	99	ALEISMEGIEAR	Protein Terminal Acetyl@N-term	cleaved M-A@N-term	0.00424005	1359.67	680.845	1359.67	680.842	2	16
				46.83	38.59	gi|222613309; gi|218185050; gi|115483552	2	99	ARDQFVIR	Carbamidomethyl@N-term	missed R-D@2	0.00465589	1060.58	354.535	1060.58	354.533	3	12
				46.83	38.59	gi|222613309; gi|218185050; gi|115483552	2	99	DQFVIR	Carbamidomethyl@N-term		0.00271051	833.442	417.728	833.44	417.727	2	9
				46.83	38.59	gi|222613309; gi|218185050; gi|115483552	2	99	FEKLENVIR	Carbamidomethyl@N-term	missed K-L@3	0.00410182	1203.67	402.229	1203.66	402.228	3	9
				46.83	38.59	gi|222613309; gi|218185050; gi|115483552	2	99	IYSQIGAIK	Carbamidomethyl@N-term		0.00743847	1048.6	525.307	1048.59	525.303	2	14
				46.83	38.59	gi|222613309; gi|218185050; gi|115483552	2	99	KTYGYCFIEYNTPQEAELAR	Carbamidomethyl@N-term; Carbamidomethyl(C)@6	missed K-T@1	0.0167565	2509.18	837.399	2509.16	837.393	3	18
				46.83	38.59	gi|222613309; gi|218185050; gi|115483552	2	99	KYEQEDQDAFNQLSEQER	Carbamidomethyl@N-term	missed K-Y@1	0.0241808	2313.04	772.02	2313.01	772.012	3	19
				46.83	38.59	gi|222613309; gi|218185050; gi|115483552	2	99	LENVIR	Carbamidomethyl@N-term		0.00329679	799.458	400.736	799.455	400.735	2	9
				46.83	38.59	gi|222613309; gi|218185050; gi|115483552	2	99	LIDFSPGEK	Carbamidomethyl@N-term		0.00478689	1061.54	531.779	1061.54	531.777	2	9
				46.83	38.59	gi|222613309; gi|218185050; gi|115483552	2	99	PRPPSLLTPEKEDEIAK	Carbamidomethyl@N-term	cleaved R-P@N-term; missed K-E@11	0.0125221	1976.07	495.025	1976.06	495.022	4	18
				46.83	38.59	gi|222613309; gi|218185050; gi|115483552	2	99	QGSQVWGGDDKFER	Gln->pyro-Glu@N-term	missed K-F@11	0.0361321	1590.74	796.379	1590.71	796.36	2	7
				46.83	38.59	gi|222613309; gi|218185050; gi|115483552	2	99	QLQEEWEGWVAK	Carbamidomethyl@N-term		0.000841777	1558.74	780.379	1558.74	780.378	2	16
				46.83	38.59	gi|222613309; gi|218185050; gi|115483552	2	99	STYTGFELFR	Carbamidomethyl@N-term		0.000494328	1276.61	639.312	1276.61	639.312	2	15
				46.83	38.59	gi|222613309; gi|218185050; gi|115483552	2	99	VSLVQIPGK	Carbamidomethyl@N-term		0.00448704	996.601	499.308	996.597	499.306	2	10
				46.83	38.59	gi|222613309; gi|218185050; gi|115483552	2	99	VVLNIFDVR			-0.000309567	1073.62	537.819	1073.62	537.819	2	12
				46.83	38.59	gi|222613309; gi|218185050; gi|115483552	2	99	YLVTYSSHEPSNPR	Carbamidomethyl@N-term; Carbamidomethyl(H)@8		0.0147217	1762.84	882.428	1762.83	882.421	2	11
				46.83	38.59	gi|222613309; gi|218185050; gi|115483552	1.95861	99	TYGYCFIEYNTPQEAELAR	Carbamidomethyl@N-term; Carbamidomethyl(C)@5		0.00417767	2381.07	794.697	2381.06	794.695	3	12
				46.83	38.59	gi|222613309; gi|218185050; gi|115483552	1.88606	99	FIVFAGLK	Carbamidomethyl@N-term		0.0008518	950.56	476.287	950.559	476.287	2	11
				46.83	38.59	gi|222613309; gi|218185050; gi|115483552	1.79588	99	VSLVQIPGKEELR	Carbamidomethyl@N-term	missed K-E@9	0.00465762	1523.87	762.943	1523.87	762.941	2	16
				46.83	38.59	gi|222613309; gi|218185050; gi|115483552	1.72125	99	IIAFAWEPK	Carbamidomethyl@N-term		0.000889552	1130.61	566.314	1130.61	566.313	2	14
				46.83	38.59	gi|222613309; gi|218185050; gi|115483552	1.42022	99	DIPIEVLELDNKNDK	Carbamidomethyl@N-term	missed K-N@12	0.000315263	1810.93	604.651	1810.93	604.651	3	14
				46.83	38.59	gi|222613309; gi|218185050; gi|115483552	1.07572	99	KSTYTGFELFR	Carbamidomethyl@N-term	missed K-S@1	3.19817e-06	1404.7	469.242	1404.7	469.242	3	12
				46.83	38.59	gi|222613309; gi|218185050; gi|115483552	0.876148	99	NALFWSPGGR		cleaved A-N@N-term	0.00100625	1103.55	552.783	1103.55	552.783	2	9
				46.83	38.59	gi|222613309; gi|218185050; gi|115483552	0.677781	99	QANALFWSPGGR	Carbamidomethyl@N-term		0.00529688	1359.67	680.844	1359.67	680.841	2	14
				46.83	38.59	gi|222613309; gi|218185050; gi|115483552	0.438899	99	PIIALFVPELGGGNQPAR	Carbamidomethyl@N-term	cleaved D-P@N-term	0.00235009	1905.05	636.024	1905.05	636.023	3	12
				46.83	38.59	gi|222613309; gi|218185050; gi|115483552	0.0181814	99	IIAFAWEPKG	Carbamidomethyl@N-term	cleaved G-H@C-term; missed K-G@9	-0.000514396	1187.63	594.824	1187.63	594.824	2	10
				46.83	38.59	gi|222613309; gi|218185050; gi|115483552	0.0101054	99	DIPIEVLELDNKN	Carbamidomethyl@N-term	cleaved N-D@C-term; missed K-N@12	-5.44859e-05	1567.81	784.912	1567.81	784.912	2	11
				46.83	38.59	gi|222613309; gi|218185050; gi|115483552	0.00877392	99	NVISVYETETFSLLDKK	Carbamidomethyl@N-term; GlyGly(K)@17	missed K-K@16	0.0137982	2156.11	719.712	2156.1	719.707	3	16
				46.83	38.59	gi|222613309; gi|218185050; gi|115483552	0.00568285	99	FIVFAGLKG	Carbamidomethyl@N-term	cleaved G-F@C-term; missed K-G@8	0.001903	1007.58	504.798	1007.58	504.797	2	7
				46.83	38.59	gi|222613309; gi|218185050; gi|115483552	0.399027	98.91	DIPIEVLELDNK	Carbamidomethyl@N-term		0.00442259	1453.77	727.893	1453.77	727.891	2	11
				46.83	38.59	gi|222613309; gi|218185050; gi|115483552	0.352617	98.6	YEQEDQDAFNQLSEQER	Carbamidomethyl@N-term		0.0149464	2184.93	729.319	2184.92	729.314	3	12
				46.83	38.59	gi|222613309; gi|218185050; gi|115483552	0.0172766	98.2	TGFELFR	Carbamidomethyl@N-term	cleaved Y-T@N-term	0.00119357	925.467	463.741	925.466	463.74	2	7
				46.83	38.59	gi|222613309; gi|218185050; gi|115483552	0.0101054	95.04	ALFWSPGGR	Carbamidomethyl@N-term	cleaved N-A@N-term	-0.000859752	1046.53	524.272	1046.53	524.272	2	12
3	eIF3m	Os04g01290	30	40.24	76.2	gi|115456796	2	99	ALDLAAAGK			0.00226953	828.473	415.244	828.471	415.243	2	13
				40.24	76.2	gi|115456796	2	99	ATIVNTTEEEPMLAVVR	Protein Terminal Acetyl@N-term; Oxidation(M)@12	cleaved M-A@N-term	-0.00020045	1929.97	965.993	1929.97	965.993	2	19
				40.24	76.2	gi|115456796	2	99	EEAVAAIIEFVK	Glu->pyro-Glu@N-term; GlyGly(K)@12		0.00545193	1413.76	707.885	1413.75	707.882	2	14
				40.24	76.2	gi|115456796	2	99	FTAELAWADAGADVAEPEVTR	Carbamidomethyl@N-term		0.0152117	2275.09	759.371	2275.08	759.366	3	23
				40.24	76.2	gi|115456796	2	99	GYGLVHEDCITK	Carbamidomethyl@N-term; Carbamidomethyl(Y)@2; Carbamidomethyl(C)@9		0.0108863	1504.71	753.362	1504.7	753.356	2	16
				40.24	76.2	gi|115456796	2	99	IFGMPQWQSLR	Carbamidomethyl@N-term; Oxidation(M)@4; Dioxidation(W)@7		0.00430637	1466.7	734.358	1466.7	734.356	2	9
				40.24	76.2	gi|115456796	2	99	IFLTQR	Carbamidomethyl@N-term		0.00453342	833.48	417.748	833.476	417.745	2	9
				40.24	76.2	gi|115456796	2	99	INDDEVEYWIVK			-0.00176064	1521.73	761.874	1521.74	761.875	2	15
				40.24	76.2	gi|115456796	2	99	LCVEAQQHILAAR	Carbamidomethyl@N-term; Carbamidomethyl(C)@2		0.0222767	1564.84	783.426	1564.81	783.414	2	13
				40.24	76.2	gi|115456796	2	99	NIDSFISDWGIGK	Carbamidomethyl@N-term		0.00632591	1507.74	754.876	1507.73	754.873	2	14
				40.24	76.2	gi|115456796	2	99	NIDSFISDWGIGKVEQR	Carbamidomethyl@N-term; GlyGly(K)@13	missed K-V@13	0.0114152	2134.06	712.359	2134.04	712.355	3	18
				40.24	76.2	gi|115456796	2	99	PEVTRLCVEAQQHILAAR	Carbamidomethyl(C)@7	cleaved E-P@N-term; missed R-L@5	-5.0143	2085.09	522.28	2090.11	523.534	4	12
				40.24	76.2	gi|115456796	2	99	SQDEALQIAELICAK	Carbamidomethyl(C)@13		0.0143846	1687.86	844.937	1687.85	844.93	2	20
				40.24	76.2	gi|115456796	2	99	VDQLNQVIIVSR	Dicarbamidomethyl(D)@2		-0.00291153	1496.83	749.421	1496.83	749.423	2	16
				40.24	76.2	gi|115456796	1.72125	99	YQLVYELLK	Carbamidomethyl@N-term		0.00325936	1224.68	613.347	1224.68	613.345	2	13
				40.24	76.2	gi|115456796	1.5376	99	YLATFDGSADDADAIGDAK	Carbamidomethyl@N-term		0.0106863	1971.88	986.947	1971.87	986.942	2	14
				40.24	76.2	gi|115456796	1.50864	99	VLFSLYNLLGSPYAK	Carbamidomethyl@N-term		0.0115805	1740.96	871.486	1740.95	871.48	2	13
				40.24	76.2	gi|115456796	1.4437	99	VTDDGSQGIQGLMIR	Carbamidomethyl@N-term; Oxidation(M)@13		0.00672485	1661.81	831.913	1661.8	831.909	2	22
				40.24	76.2	gi|115456796	1.4318	99	AADCIIPTFK	Carbamidomethyl@N-term; Carbamidomethyl(C)@4		0.000614481	1191.6	596.806	1191.6	596.805	2	16
				40.24	76.2	gi|115456796	1.284	99	SSDLYQCDLLNMPAVAQLEK	Carbamidomethyl@N-term; Carbamidomethyl(C)@7; Oxidation(M)@12		-0.00313999	2367.11	790.042	2367.11	790.044	3	13
				40.24	76.2	gi|115456796	0.966576	99	LMSLLDLSSR	Carbamidomethyl@N-term		-0.000554505	1190.63	596.323	1190.63	596.324	2	9
				40.24	76.2	gi|115456796	0.841638	99	ILDCKVDQLNQVIIVSR	Carbamidomethyl@N-term; Carbamidomethyl(C)@4	missed K-V@5	0.00850577	2069.14	690.72	2069.13	690.717	3	15
				40.24	76.2	gi|115456796	0.596879	99	DEKYQLVYELLK	Carbamidomethyl@N-term	missed K-Y@3	-0.00225651	1596.84	533.287	1596.84	533.287	3	11
				40.24	76.2	gi|115456796	0.427128	99	MATIVNTTEEEPMLAVVR	Oxidation(M)@1; Dethiomethyl(M)@13		0.00331599	1971	658.008	1971	658.007	3	17
				40.24	76.2	gi|115456796	0.213959	99	CAGEIPYHAIIDALK	Carbamidomethyl(C)@1; Carbamidomethyl(E)@4		0.00115557	1726.87	576.631	1726.87	576.631	3	12
				40.24	76.2	gi|115456796	0.120331	99	AADCIIPTFKN	Carbamidomethyl@N-term; Carbamidomethyl(C)@4	cleaved N-I@C-term; missed K-N@10	0.00151027	1305.64	653.827	1305.64	653.827	2	15
				40.24	76.2	gi|115456796	0.0614803	99	GNIASAINTIQANK	Carbamidomethyl@N-term; GlyGly(K)@14		0.00770263	1584.83	793.422	1584.82	793.418	2	21
				40.24	76.2	gi|115456796	0.015923	98.6	DLFLAAAR	Dicarbamidomethyl(D)@1		-0.00104762	989.529	495.772	989.529	495.772	2	10
				40.24	76.2	gi|115456796	0.000434512	96.18	LDSYLEFQSANSALLK	Carbamidomethyl@N-term; GlyGly(K)@16		-0.00227669	1968.98	985.496	1968.98	985.497	2	8
				40.24	76.2	gi|115456796	0.0213631	95.68	SSDLYQCDLLNMPAVAQLEKDEK	Carbamidomethyl@N-term; Carbamidomethyl(C)@7; Oxidation(M)@12	missed K-D@20	-0.00369656	2739.27	914.097	2739.27	914.098	3	8
4	eIF3c	Os07g03230	23	34.76	24.04	gi|115470411	2	99	AFDVINSLEIWK	Carbamidomethyl@N-term		0.00710107	1490.78	746.399	1490.78	746.396	2	18
				34.76	24.04	gi|115470411	2	99	ALMDALMSVIYK	Carbamidomethyl@N-term; Oxidation(M)@3; Oxidation(M)@7		-0.00209815	1442.71	722.364	1442.71	722.365	2	17
				34.76	24.04	gi|115470411	2	99	ELLAQGVQQSR			0.00716278	1227.66	614.839	1227.66	614.836	2	13
				34.76	24.04	gi|115470411	2	99	GPPPFVVIPEVVPR			0.00672454	1501.87	751.943	1501.87	751.94	2	13
				34.76	24.04	gi|115470411	2	99	INDWVNLQESFEK	Carbamidomethyl@N-term		-0.00152447	1677.8	560.273	1677.8	560.274	3	15
				34.76	24.04	gi|115470411	2	99	IVVDTSVEPDEK	Carbamidomethyl@N-term	cleaved N-I@N-term	0.0108534	1386.7	694.357	1386.69	694.351	2	14
				34.76	24.04	gi|115470411	2	99	LLEISER	Carbamidomethyl@N-term		0.00483401	915.507	458.761	915.503	458.759	2	10
				34.76	24.04	gi|115470411	2	99	LSVLVESNER	Carbamidomethyl@N-term		0.00710959	1201.64	601.826	1201.63	601.822	2	10
				34.76	24.04	gi|115470411	2	99	QTFVGPPENVR	Carbamidomethyl@N-term		0.0105154	1299.67	650.841	1299.66	650.836	2	9
				34.76	24.04	gi|115470411	2	99	QVVDDNRGPPPFVVIPEVVPR	Carbamidomethyl@N-term	missed R-G@7	0.00193658	2385.28	796.101	2385.28	796.101	3	16
				34.76	24.04	gi|115470411	2	99	QYENLIQECR	Carbamidomethyl@N-term; Carbamidomethyl(C)@9		0.0139114	1408.65	705.335	1408.64	705.328	2	10
				34.76	24.04	gi|115470411	2	99	RLLEISER	Carbamidomethyl@N-term	missed R-L@1	0.00454053	1071.61	536.811	1071.6	536.809	2	11
				34.76	24.04	gi|115470411	2	99	SLQCTDPYTK	Carbamidomethyl@N-term; Carbamidomethyl(C)@4; GlyGly(K)@10		0.0138443	1382.63	692.321	1382.61	692.314	2	12
				34.76	24.04	gi|115470411	2	99	TGGTLEGAPPR	Carbamidomethyl@N-term		0.00584397	1111.57	556.791	1111.56	556.788	2	18
				34.76	24.04	gi|115470411	2	99	VKELLAQGVQQSR	Carbamidomethyl@N-term	missed K-E@2	0.0153348	1511.86	756.936	1511.84	756.928	2	16
				34.76	24.04	gi|115470411	2	99	WQENFVSSQGR			-0.0277088	1336.59	669.302	1336.62	669.315	2	11
				34.76	24.04	gi|115470411	1.11919	99	IERVEQLTFLTR	Carbamidomethyl@N-term	missed R-V@3	-0.00256754	1560.86	521.294	1560.86	521.295	3	16
				34.76	24.04	gi|115470411	0.643974	99	VEQLTFLTR	Carbamidomethyl@N-term		-0.000738275	1162.63	582.324	1162.63	582.325	2	14
				34.76	24.04	gi|115470411	0.422508	99	QFLKDPSEITWDIVDK	Carbamidomethyl@N-term	missed K-D@4	0.000358986	1990.01	664.342	1990	664.342	3	10
				34.76	24.04	gi|115470411	0.391474	99	QFLKDPSEITWDIVDKK	Carbamidomethyl@N-term	missed K-D@4; missed K-K@16	0.00445255	2118.1	530.533	2118.1	530.532	4	9
				34.76	24.04	gi|115470411	0.00877392	99	IHVTGDLVAFLER	Carbamidomethyl@N-term; Carbamidomethyl(H)@2	cleaved Q-I@N-term	-0.000162109	1582.85	528.623	1582.85	528.623	3	12
				34.76	24.04	gi|115470411	0.0726296	98.34	LMSVIYKY	Oxidation(M)@2	cleaved A-L@N-term; cleaved Y-G@C-term; missed K-Y@7	0.0674568	1031.6	516.809	1031.54	516.775	2	8
				34.76	24.04	gi|115470411	0.0851282	97.48	RVELVYYKPQEVYDAMR		missed R-V@1	-0.997099	2157.09	540.28	2158.09	540.529	4	9
5	eIF3i	Os08g21660	15	24.61	42.63	gi|125602945	2	99	GHERPLTFLR			0.00566796	1224.68	409.233	1224.67	409.232	3	10
				24.61	42.63	gi|125602945	2	99	GHFGPINALAFNPDGR			-0.996491	1680.84	561.286	1681.83	561.618	3	13
				24.61	42.63	gi|125602945	2	99	IAEDPDDQSEESLLVITGIK			0.0121767	2171.1	724.706	2171.08	724.702	3	23
				24.61	42.63	gi|125602945	2	99	ILQEEIGGVK	Carbamidomethyl@N-term		0.00808299	1141.64	571.828	1141.63	571.824	2	11
				24.61	42.63	gi|125602945	2	99	IWDTETGQCLK	Carbamidomethyl@N-term; Carbamidomethyl(C)@9		0.0128062	1406.66	704.339	1406.65	704.332	2	14
				24.61	42.63	gi|125602945	2	99	LITGSADQTAK	Carbamidomethyl@N-term; GlyGly(K)@11		0.00605368	1274.65	638.334	1274.65	638.331	2	13
				24.61	42.63	gi|125602945	2	99	LWDVQTGR	Carbamidomethyl@N-term		0.00730506	1030.53	516.271	1030.52	516.267	2	9
				24.61	42.63	gi|125602945	2	99	RIAEDPDDQSEESLLVITGIK	Carbamidomethyl@N-term	missed R-I@1	-0.00370371	2384.2	795.742	2384.21	795.743	3	18
				24.61	42.63	gi|125602945	2	99	SFSSGGEDGYVR			0.0142264	1259.56	630.785	1259.54	630.778	2	13
				24.61	42.63	gi|125602945	2	99	TIITAGEDATIR			0.0107731	1259.68	630.849	1259.67	630.843	2	12
				24.61	42.63	gi|125602945	2	99	TITSLSK	Carbamidomethyl@N-term		0.0020153	805.457	403.736	805.455	403.735	2	9
				24.61	42.63	gi|125602945	2	99	TLTLIK	Carbamidomethyl@N-term		0.00114392	744.476	373.245	744.475	373.245	2	8
				24.61	42.63	gi|125602945	0.431798	99	DGDLLFSCAK	Carbamidomethyl@N-term; Carbamidomethyl(C)@8		0.00341414	1181.54	591.778	1181.54	591.777	2	14
				24.61	42.63	gi|125602945	0.0213631	99	SADWSHFLTGSLDK	Carbamidomethyl@N-term; Carbamidomethyl(H)@6		-0.000271965	1676.78	559.934	1676.78	559.934	3	16
				24.61	42.63	gi|125602945	0.112946	97.09	DHTPNVWFADNGDR	Carbamidomethyl@N-term		0.00373504	1699.74	567.587	1699.73	567.585	3	12
6	eIF3d	Os05g49150	14	24.35	27.69	gi|297604927	2	99	ATVFATDAILAALMCTPR	Carbamidomethyl@N-term; Oxidation(M)@14; Carbamidomethyl(C)@15		0.0069822	1994	665.675	1994	665.673	3	13
				24.35	27.69	gi|297604927	2	99	DEEVEAR	Carbamidomethyl@N-term		0.00362471	903.397	452.706	903.393	452.704	2	9
				24.35	27.69	gi|297604927	2	99	DSVFDFTSVDDSLAAAAEDSSFR	Carbamidomethyl@N-term		0.0169664	2508.11	837.044	2508.09	837.038	3	21
				24.35	27.69	gi|297604927	2	99	FNQRPQLPQR	Carbamidomethyl@N-term		0.00851742	1339.72	447.58	1339.71	447.578	3	14
				24.35	27.69	gi|297604927	2	99	IADWTR	Carbamidomethyl@N-term		0.00380821	817.412	409.713	817.408	409.711	2	9
				24.35	27.69	gi|297604927	2	99	ITGVDWR	Carbamidomethyl@N-term		0.00477481	902.466	452.24	902.461	452.238	2	10
				24.35	27.69	gi|297604927	2	99	LVDAKPPPR	Carbamidomethyl@N-term		0.00483578	1048.61	350.543	1048.6	350.542	3	12
				24.35	27.69	gi|297604927	2	99	NPAGPAAL	Carbamidomethyl@N-term	cleaved L-A@C-term	0.000189616	766.398	384.206	766.397	384.206	2	8
				24.35	27.69	gi|297604927	2	99	NPAGPAALAAASR	Carbamidomethyl@N-term		-0.0251922	1222.62	612.316	1222.64	612.328	2	11
				24.35	27.69	gi|297604927	2	99	QFLTLNALNEFDPK			0.0472118	1648.89	825.454	1648.85	825.43	2	12
				24.35	27.69	gi|297604927	2	99	SIHSWDIVVQR	Dioxidation(W)@5		0.00595662	1370.7	457.907	1370.69	457.905	3	11
				24.35	27.69	gi|297604927	2	99	VTFDEPNPFASEGEEAASVGYR	Carbamidomethyl@N-term		-0.00102588	2428.08	810.368	2428.08	810.368	3	20
				24.35	27.69	gi|297604927	0.10513	99	SSVDIQPDWTMR	Carbamidomethyl@N-term; Oxidation(M)@11		0.00615281	1506.68	754.349	1506.68	754.346	2	14
				24.35	27.69	gi|297604927	0.170696	97.93	LDDEISIVAR	Carbamidomethyl@N-term		0.00206669	1186.62	594.318	1186.62	594.317	2	12
7	eIF3f	Os05g01450	17	23.31	56.69	gi|115461611	2	99	FISDAVASMPK	Carbamidomethyl@N-term; Dethiomethyl(M)@9		0.00529563	1173.61	392.21	1173.6	392.208	3	12
				23.31	56.69	gi|115461611	2	99	HLAAQFQEIPLDLR			-0.00439266	1649.88	825.949	1649.89	825.952	2	14
				23.31	56.69	gi|115461611	2	99	IQDNLALVYLSSITR			0.00228431	1704.94	569.322	1704.94	569.321	3	13
				23.31	56.69	gi|115461611	2	99	LPNDLEGMESSMEK	Oxidation(M)@8; Oxidation(M)@12		0.02055	1610.7	806.358	1610.68	806.347	2	13
				23.31	56.69	gi|115461611	2	99	RPDQAER	Carbamidomethyl@N-term		0.0124269	927.465	464.74	927.452	464.733	2	9
				23.31	56.69	gi|115461611	2	99	STIVEKLPNDLEGMESSMEK	Carbamidomethyl@N-term; Oxidation(M)@14; Oxidation(M)@18	missed K-L@6	0.0236931	2325.1	776.039	2325.07	776.031	3	11
				23.31	56.69	gi|115461611	2	99	TQISIAE	Carbamidomethyl@N-term	cleaved E-K@C-term	0.00831669	817.426	409.721	817.418	409.716	2	8
				23.31	56.69	gi|115461611	2	99	TQISIAEK	Carbamidomethyl@N-term		0.00101897	945.514	473.764	945.513	473.764	2	12
				23.31	56.69	gi|115461611	2	99	VIGTLLGSVLPDGTVHVR			0.00191756	1832.05	611.692	1832.05	611.691	3	16
				23.31	56.69	gi|115461611	2	99	YVDDVVEGR			0.00697347	1050.51	526.26	1050.5	526.256	2	12
				23.31	56.69	gi|115461611	0.928118	99	EVQSPIHLTVDTGFTR	Carbamidomethyl@N-term		0.00880746	1855.95	928.983	1855.94	928.979	2	16
				23.31	56.69	gi|115461611	0.920819	99	LSPAAFDKLFNDR	Carbamidomethyl@N-term	missed K-L@8	0.000782345	1549.79	517.604	1549.79	517.604	3	11
				23.31	56.69	gi|115461611	0.421361	99	VIGTLLGSVLPDGTVHVRN	Carbamidomethyl@N-term	cleaved N-S@C-term; missed R-N@18	0.0036902	2003.12	501.787	2003.12	501.786	4	12
				23.31	56.69	gi|115461611	0.417937	99	AYISSNLSLGDR	Carbamidomethyl@N-term		0.00355527	1351.68	451.566	1351.67	451.565	3	13
				23.31	56.69	gi|115461611	0.396856	99	LYVLIDEIYK			-1.00537	1266.7	634.358	1267.71	634.86	2	13
				23.31	56.69	gi|115461611	0.211125	98.53	VGFDILK	Carbamidomethyl@N-term		-0.0021091	847.478	424.746	847.48	424.747	2	9
				23.31	56.69	gi|115461611	0.000869459	95.91	GFDILK		cleaved V-G@N-term	-0.0589467	691.332	692.339	691.391	692.398	1	8
8	eIF3l	Os05g13950	14	22.98	31.38	gi|218196317	2	99	DREDAAPPSSGPGGGGAMAAYDPSYVPDSVK	Carbamidomethyl@N-term; Oxidation(M)@18	missed R-E@2	0.0450164	3093.41	1032.14	3093.36	1032.13	3	13
				22.98	31.38	gi|218196317	2	99	EPYTNYNQDAYR	Carbamidomethyl@N-term		0.0156284	1589.69	795.852	1589.67	795.845	2	12
				22.98	31.38	gi|218196317	2	99	LIDENVGTQLK	Carbamidomethyl@N-term		0.00741586	1285.7	643.855	1285.69	643.851	2	10
				22.98	31.38	gi|218196317	2	99	LYSTITIGK	Carbamidomethyl@N-term		0.00561123	1051.6	526.806	1051.59	526.803	2	9
				22.98	31.38	gi|218196317	2	99	QQQLLSGIR	Carbamidomethyl@N-term		-0.00469074	1098.61	550.312	1098.61	550.315	2	9
				22.98	31.38	gi|218196317	2	99	TFVSHLYR	Carbamidomethyl@N-term		-0.00214103	1078.55	540.284	1078.56	540.285	2	9
				22.98	31.38	gi|218196317	2	99	THEEIALLK			0.00512508	1052.59	527.303	1052.59	527.301	2	12
				22.98	31.38	gi|218196317	2	99	VGLEQFTATDGYDYEGGSNVLK	Carbamidomethyl@N-term		-0.000288307	2419.12	807.38	2419.12	807.38	3	21
				22.98	31.38	gi|218196317	2	99	VQGLTPAQR	Carbamidomethyl@N-term		0.00459811	1025.57	513.79	1025.56	513.788	2	12
				22.98	31.38	gi|218196317	2	99	YMDVDEVTLR	Carbamidomethyl@N-term; Oxidation(M)@2		0.0112209	1312.61	657.311	1312.6	657.306	2	11
				22.98	31.38	gi|218196317	1.48149	99	ASSAAAAFYR	Protein Terminal Acetyl@N-term	cleaved M-A@N-term	0.00283449	1055.51	528.76	1055.5	528.759	2	16
				22.98	31.38	gi|218196317	1.16115	99	SMIGEILER	Carbamidomethyl@N-term		0.00116697	1103.57	552.79	1103.56	552.79	2	10
				22.98	31.38	gi|218196317	0.197226	98.66	ILLYILK	Carbamidomethyl@N-term		-0.000986302	931.61	466.812	931.611	466.813	2	9
				22.98	31.38	gi|218196317	0.110698	97.36	FITASPPVLR	Carbamidomethyl@N-term		0.00224949	1156.66	579.339	1156.66	579.338	2	12
9	eIF3e	Os07g07250	14	17.33	43.61	gi|50509965	2	99	AEHDLTAR	Protein Terminal Acetyl@N-term; Carbamidomethyl(E)@2	cleaved M-A@N-term	0.00575433	1010.48	506.249	1010.48	506.246	2	11
				17.33	43.61	gi|50509965	2	99	NIVEPAQAMQQATR	Carbamidomethyl@N-term; Oxidation(M)@9		0.0193133	1628.81	815.414	1628.79	815.404	2	16
				17.33	43.61	gi|50509965	2	99	YDEGELWIMNLVR	Carbamidomethyl@N-term; Oxidation(M)@9		0.019914	1709.83	855.921	1709.81	855.911	2	17
				17.33	43.61	gi|50509965	2	99	YLATAVVVNK	Carbamidomethyl@N-term		0.00831254	1133.65	567.834	1133.64	567.83	2	14
				17.33	43.61	gi|50509965	2	99	YLATAVVVNKR	Carbamidomethyl@N-term	missed K-R@10	0.00565796	1289.75	430.924	1289.75	430.922	3	14
				17.33	43.61	gi|50509965	1.85387	99	IEEGNSITVPLRDEFLENAR	Carbamidomethyl@N-term	missed R-D@12	-0.000690995	2358.18	590.553	2358.18	590.553	4	13
				17.33	43.61	gi|50509965	1.85387	99	NFSSPLNQLQNR	Carbamidomethyl@N-term		0.00483869	1473.74	737.876	1473.73	737.873	2	21
				17.33	43.61	gi|50509965	1.58503	99	YLNAIQTNAPHLLR	Carbamidomethyl@N-term		0.0104999	1679.92	840.968	1679.91	840.963	2	15
				17.33	43.61	gi|50509965	0.970616	99	NGIIDLFFQER	Carbamidomethyl@N-term		0.00613455	1407.72	704.868	1407.71	704.865	2	12
				17.33	43.61	gi|50509965	0.473661	99	LFIFETYCR	Carbamidomethyl@N-term; Carbamidomethyl(C)@8		-0.000345514	1304.62	653.318	1304.62	653.318	2	11
				17.33	43.61	gi|50509965	0.259637	99	LAAEILMQNWDVALEELNR	Carbamidomethyl@N-term; Oxidation(M)@7		0.01334	2300.16	767.727	2300.15	767.723	3	11
				17.33	43.61	gi|50509965	0.189096	98.73	SLSALWGK	Carbamidomethyl@N-term		-0.00264749	917.494	459.755	917.497	459.756	2	13
				17.33	43.61	gi|50509965	0.131356	98.03	HLYPEEEILEAK	Carbamidomethyl@N-term		0.000798502	1526.76	509.928	1526.76	509.928	3	10
				17.33	43.61	gi|50509965	0.0105502	97.94	LTSLGEAIDNIHQNQQIGPDQIETLYQYAK	Carbamidomethyl(D)@9		0.0279602	3456.74	865.193	3456.72	865.186	4	11
10	eIF3h	Os04g30780	14	17.16	53.03	gi|115457964	2	99	ANPAAAAGPSGGAR	Protein Terminal Acetyl@N-term	cleaved M-A@N-term	0.00762512	1208.6	605.306	1208.59	605.302	2	14
				17.16	53.03	gi|115457964	2	99	AVSTVTEEAPSPLR	Carbamidomethyl@N-term	cleaved Q-A@N-term	0.0174272	1512.8	757.405	1512.78	757.396	2	19
				17.16	53.03	gi|115457964	2	99	LTDSFMDLYR	Dethiomethyl(M)@6		0.0048889	1211.59	404.87	1211.58	404.868	3	7
				17.16	53.03	gi|115457964	2	99	QQSQQQAWLQK	Gln->pyro-Glu@N-term		0.00955865	1354.67	678.344	1354.66	678.339	2	14
				17.16	53.03	gi|115457964	2	99	SFLQAVSTVTEEAPSPLR			-4.02428	1926.98	643.332	1931	644.674	3	19
				17.16	53.03	gi|115457964	2	99	SNQGVLALK	Carbamidomethyl@N-term		0.00570008	985.561	493.788	985.556	493.785	2	14
				17.16	53.03	gi|115457964	2	99	VSNSALVSAFMTELEPESPVSQCDFDR	Carbamidomethyl@N-term; Oxidation(M)@11; Carbamidomethyl(C)@23		0.0334648	3087.41	1030.14	3087.38	1030.13	3	18
				17.16	53.03	gi|115457964	2	99	VVQMEGLAVLK	Carbamidomethyl@N-term; Oxidation(M)@4		0.00996577	1258.71	630.36	1258.7	630.355	2	14
				17.16	53.03	gi|115457964	0.481486	99	AAGEEPLPEEDPSNPIFKPIPEPSR	Carbamidomethyl@N-term		0.00795975	2772.37	694.099	2772.36	694.097	4	15
				17.16	53.03	gi|115457964	0.307153	99	NLEFLIGCMDDLSSEQNK	Carbamidomethyl@N-term; Carbamidomethyl(C)@8; Oxidation(M)@9		0.0100255	2184.98	729.333	2184.97	729.33	3	13
				17.16	53.03	gi|115457964	0.2652	99	LSWVDIFEEIPIK	Carbamidomethyl@N-term; Dioxidation(W)@3		0.0105435	1676.88	839.446	1676.87	839.44	2	12
				17.16	53.03	gi|115457964	0.0525663	99	ARSFLQAVSTVTEEAPSPLR	Deamidated(R)@2	cleaved G-A@N-term; missed R-S@2	-0.0231658	2159.1	720.707	2159.12	720.715	3	17
				17.16	53.03	gi|115457964	0.0186345	97.72	VSNSALVSAF	Carbamidomethyl@N-term	cleaved F-M@C-term	-0.000299246	1050.53	526.274	1050.53	526.275	2	11
				17.16	53.03	gi|115457964	0.0296531	95.96	NPAAAAGPSGGARSFLQAVSTVTEEAPSPLR		cleaved A-N@N-term; missed R-S@13	-4.00652	3004.53	1002.52	3008.53	1003.85	3	9
11	eIF3g	Os02g54700	11	16.18	45.67	gi|115449135	2	99	AEEPSASGDPLASK			0.0123732	1357.65	679.832	1357.64	679.825	2	12
				16.18	45.67	gi|115449135	2	99	AVEVATQK	Protein Terminal Acetyl@N-term	cleaved M-A@N-term	0.00481248	886.481	444.248	886.476	444.245	2	12
				16.18	45.67	gi|115449135	2	99	FGDAVQEDVGAR	Carbamidomethyl@N-term		0.00803077	1319.62	440.88	1319.61	440.877	3	14
				16.18	45.67	gi|115449135	2	99	LNGYGYDNLILR	Carbamidomethyl@N-term		-0.00337508	1466.75	734.381	1466.75	734.383	2	17
				16.18	45.67	gi|115449135	2	99	SGAVLMVCR	Carbamidomethyl@N-term; Oxidation(M)@6; Carbamidomethyl(C)@8		0.00599737	1064.52	533.266	1064.51	533.263	2	14
				16.18	45.67	gi|115449135	2	99	VEWATPRPN	Carbamidomethyl@N-term		0.00551206	1125.56	563.788	1125.56	563.786	2	9
				16.18	45.67	gi|115449135	2	99	VTNLSEDTR	Carbamidomethyl@N-term		0.0100828	1090.54	546.275	1090.53	546.27	2	10
				16.18	45.67	gi|115449135	2	99	VYVAVDQK	Carbamidomethyl@N-term		0.0052742	977.523	489.769	977.518	489.766	2	13
				16.18	45.67	gi|115449135	0.142065	98.96	DLAPQTEAFVDRPPTADGSGPPGGAVK	Carbamidomethyl@N-term		0.0108529	2706.34	903.119	2706.32	903.116	3	14
				16.18	45.67	gi|115449135	0.034328	98.85	LTMVSTEEIVLERPR	Carbamidomethyl@N-term; Oxidation(M)@3		0.00589627	1844.97	615.998	1844.97	615.996	3	14
				16.18	45.67	gi|115449135	0.000434512	98.15	VTNLSEDTREPDLLELFR	Carbamidomethyl@N-term; Dehydrated(D)@12	missed R-E@9	0.00770145	2185.11	729.377	2185.1	729.374	3	12
12	glyceraldehyde-3-phosphate dehydrogenase	Os08g03290	7	10.68	23.15	gi|115474601	2	99	IGINGFGR	Carbamidomethyl@N-term		0.00207281	889.479	445.747	889.477	445.746	2	10
				10.68	23.15	gi|115474601	2	99	SSIFDAK	Carbamidomethyl@N-term		0.00417534	823.412	412.713	823.408	412.711	2	9
				10.68	23.15	gi|115474601	2	99	TLLLGEKPVTVFGIR			0.00187704	1641.98	548.335	1641.98	548.335	3	11
				10.68	23.15	gi|115474601	2	99	VPTVDVSVVDLTVR	Carbamidomethyl@N-term		0.000305134	1554.86	778.438	1554.86	778.438	2	18
				10.68	23.15	gi|115474601	2	99	VVISAPSK	Carbamidomethyl@N-term		-0.000710005	856.501	429.258	856.502	429.258	2	11
				10.68	23.15	gi|115474601	0.677781	99	AASFNIIPSSTGAAK	Carbamidomethyl@N-term		0.00135818	1490.77	746.394	1490.77	746.394	2	16
				10.68	23.15	gi|115474601	0.000434512	99	AGIALNDNFVK	Carbamidomethyl@N-term; GlyGly(K)@11		0.00703917	1331.69	666.852	1331.68	666.849	2	16
13	GTP-binding protein	Os03g50520	9	10.21	19.97	gi|18071348	2	99	ATMGSLIGLVNR	Protein Terminal Acetyl@N-term	cleaved M-A@N-term	0.00378627	1272.69	637.352	1272.69	637.35	2	13
				10.21	19.97	gi|18071348	2	99	FTDFAAVR	Carbamidomethyl@N-term		0.00748903	982.495	492.255	982.487	492.251	2	9
				10.21	19.97	gi|18071348	2	99	GTNAVDVLEGR	Carbamidomethyl@N-term		0.0191703	1186.61	594.314	1186.59	594.304	2	10
				10.21	19.97	gi|18071348	1.63827	99	VAVEGQQESIVQDIENMVR	Carbamidomethyl@N-term		0.0171828	2200.1	734.373	2200.08	734.367	3	12
				10.21	19.97	gi|18071348	0.954677	99	SSVLESIVGR	Carbamidomethyl@N-term		0.000246843	1102.6	552.307	1102.6	552.306	2	16
				10.21	19.97	gi|18071348	0.759451	99	TIDEIEAELDR	Carbamidomethyl@N-term		0.00162678	1359.65	680.834	1359.65	680.833	2	16
				10.21	19.97	gi|18071348	0.443697	99	RFPTLQTDIAAAANESLER	Carbamidomethyl@N-term	missed R-F@1	0.00787653	2159.1	720.709	2159.1	720.706	3	10
				10.21	19.97	gi|18071348	0.244125	99	LQHPWVGIVNR	Carbamidomethyl@N-term		0.00495703	1374.76	459.26	1374.75	459.258	3	12
				10.21	19.97	gi|18071348	0.158015	99	LGRPIGGDAGAQLYTILDMCR	Carbamidomethyl@N-term; Oxidation(M)@19; Carbamidomethyl(C)@20		-0.00879754	2349.15	784.057	2349.16	784.06	3	11
14	eIF3k	Os03g08450	8	9.58	36.73	gi|297600424	2	99	LSVQIVSR			-0.0019029	900.537	451.276	900.539	451.277	2	11
				9.58	36.73	gi|297600424	2	99	LYQFEPER	Carbamidomethyl@N-term		0.00785869	1137.55	569.784	1137.55	569.78	2	11
				9.58	36.73	gi|297600424	2	99	NTAETVPFEHVTR	Carbamidomethyl@N-term		0.0161097	1556.77	779.394	1556.76	779.386	2	13
				9.58	36.73	gi|297600424	2	99	QFWDEASK	Carbamidomethyl@N-term		0.00713368	1066.48	534.247	1066.47	534.243	2	10
				9.58	36.73	gi|297600424	1.49485	99	TLIVLSHYLETAR	Carbamidomethyl@N-term		-0.00213313	1571.87	786.94	1571.87	786.941	2	12
				9.58	36.73	gi|297600424	0.0168249	99	VPRPVLAEAINIEGLALDK	Carbamidomethyl@N-term; GlyGly(K)@19		0.00794618	2188.23	730.417	2188.22	730.414	3	17
				9.58	36.73	gi|297600424	0.00348833	99	SQLIVLPR	GlyGly(S)@1		-0.000132223	1038.62	520.317	1038.62	520.317	2	11
				9.58	36.73	gi|297600424	0.0629839	97.68	IFPVLS	Carbamidomethyl@N-term		0.00144938	731.423	366.719	731.422	366.718	2	7
15	dynamin family protein	Os05g48240	13	7.98	23.56	gi|222632510	2	99	LLDEDPAVMER	Carbamidomethyl@N-term; Oxidation(M)@9		0.011944	1359.65	680.83	1359.63	680.824	2	11
				7.98	23.56	gi|222632510	2	99	SIVYCQVR	Carbamidomethyl@N-term; Carbamidomethyl(C)@5		0.00731295	1080.55	541.28	1080.54	541.277	2	9
				7.98	23.56	gi|222632510	1.27572	99	SLLDHFFTELGAR	Carbamidomethyl@N-term		0.00238927	1561.79	521.604	1561.79	521.604	3	12
				7.98	23.56	gi|222632510	1.12494	99	VEVGNAAFESLDR	Carbamidomethyl@N-term		0.0058114	1462.71	732.363	1462.71	732.36	2	18
				7.98	23.56	gi|222632510	0.669586	99	IPGLQSLITK	Carbamidomethyl@N-term		-0.00230027	1125.67	563.844	1125.68	563.845	2	11
				7.98	23.56	gi|222632510	0.305395	99	VAVEGQPDSIVQDIENMVR	Carbamidomethyl@N-term		0.0239981	2155.08	719.368	2155.06	719.36	3	11
				7.98	23.56	gi|222632510	0.174574	99	TIAELETELNR	Carbamidomethyl@N-term		0.00519012	1344.69	673.354	1344.69	673.352	2	13
				7.98	23.56	gi|222632510	0.169411	99	LIESCLVSIR	Carbamidomethyl@N-term; Carbamidomethyl(C)@5		0.00394312	1245.68	623.847	1245.68	623.845	2	12
				7.98	23.56	gi|222632510	0.142668	99	LQQQWIGVVNR	Carbamidomethyl@N-term		0.00326191	1396.76	466.594	1396.76	466.593	3	12
				7.98	23.56	gi|222632510	0.0486625	99	MENLISLVNK	Carbamidomethyl@N-term; Deamidated(N)@3		-0.000182841	1217.63	609.823	1217.63	609.824	2	9
				7.98	23.56	gi|222632510	0.0150229	99	IYHVFDNQFPVAIK	GlyGly(K)@14		-0.0017998	1803.93	602.317	1803.93	602.318	3	11
				7.98	23.56	gi|222632510	0.00130484	99	GTDAVDILEGR	GlyGly(T)@2		-0.000125158	1258.62	630.315	1258.62	630.315	2	13
				7.98	23.56	gi|222632510	0.0362122	96.94	SSVLESVVGK	Carbamidomethyl@N-term		0.0032461	1060.58	531.297	1060.58	531.295	2	12
16	Core histone H2A/H2B/H3/H4 domain containing protein	Os10g39410	5	6.56	37.5	gi|222631886	2	99	DNIQGITKPAIR	Carbamidomethyl@N-term		0.00890693	1381.78	461.599	1381.77	461.597	3	14
				6.56	37.5	gi|222631886	2	99	ISGLIYEETR			-1.01382	1178.6	590.307	1179.61	590.814	2	11
				6.56	37.5	gi|222631886	2	99	ISGLIYEETRGV	Carbamidomethyl@N-term	cleaved V-L@C-term; missed R-G@10	0.018635	1392.74	465.255	1392.72	465.249	3	11
				6.56	37.5	gi|222631886	0.555955	99	IFLENVIR	Carbamidomethyl@N-term		-0.000181994	1059.61	530.811	1059.61	530.811	2	13
				6.56	37.5	gi|222631886	0.00174066	99	RISGLIYEETR	Carbamidomethyl@N-term; Carbamidomethyl(E)@9	missed R-I@1	0.00728133	1449.76	484.262	1449.76	484.26	3	10
17	Core histone H2A/H2B/H3/H4 domain containing protein	Os01g05630	4	4.48	28.76	gi|115434536	2	99	EKGSGEGKK		cleaved A-E@N-term; missed K-G@2; missed K-K@8	-0.0156667	918.461	460.238	918.477	460.246	2	9
				4.48	28.76	gi|115434536	2	99	QVHPDIGISSK	Gln->pyro-Glu@N-term		0.00545125	1162.6	582.309	1162.6	582.306	2	13
				4.48	28.76	gi|115434536	0.243364	99	AMSIMNSFINDIFEK	Carbamidomethyl@N-term; Oxidation(M)@2; Oxidation(M)@5		0.00516055	1847.85	616.957	1847.84	616.955	3	17
				4.48	28.76	gi|115434536	0.230623	99	LVLPGELAK	Carbamidomethyl@N-term		0.00330004	995.605	498.81	995.602	498.808	2	14
18	eIF3i	Os05g16660	3	4.18	47.85	gi|115462873	2	99	IADDPDDQSEESLLVISGIK			0.00650291	2143.06	715.361	2143.05	715.358	3	14
				4.18	47.85	gi|115462873	2	99	LWDVQTGAELFTFR			0.00720459	1681.85	841.934	1681.85	841.93	2	14
				4.18	47.85	gi|115462873	0.177832	98.15	LWDVQTGAEL		cleaved L-F@C-term	0.00344389	1130.56	566.289	1130.56	566.288	2	6
19	histone H3	Os01g64640	2	4	9.524	gi|62701879	2	99	FRPGTVALR	Carbamidomethyl@N-term		0.0031814	1072.62	358.546	1072.61	358.545	3	13
				4	9.524	gi|62701879	2	99	STELLIR			0.0036701	830.49	416.252	830.486	416.25	2	11
20	heat shock 22 kDa protein	Os06g11610	4	2.31	22.58	gi|125554572	2	99	LLALMEDAAVATAAAPGTNGLATAAAR	Carbamidomethyl@N-term; Oxidation(M)@5		-0.00471363	2583.33	862.117	2583.33	862.118	3	19
				2.31	22.58	gi|125554572	0.277366	99	RIELPADAFK	Carbamidomethyl@N-term	missed R-I@1	0.00282017	1215.66	406.229	1215.66	406.228	3	12
				2.31	22.58	gi|125554572	0.00261362	99	VWAEQNSLVIK	Carbamidomethyl@N-term; GlyGly(K)@11		0.00525057	1456.77	729.394	1456.77	729.391	2	18
				2.31	22.58	gi|125554572	0.0319843	98.3	DVFQVNVE	Carbamidomethyl@N-term		-0.00208136	1005.47	503.745	1005.48	503.746	2	11
21	eIF3c	Os02g03080	2	2.02	22.11	gi|41053020	2	99	TGGTFEGAPPR	Carbamidomethyl@N-term		0.00774853	1145.55	573.784	1145.55	573.781	2	17
				2.02	22.11	gi|41053020	0.0136762	96.83	LQGLLFQMADK	Carbamidomethyl@N-term; GlyGly(K)@11		-0.0110549	1433.72	717.869	1433.73	717.874	2	9

## Sheet: HA-OseIF3f IP 2
N	Name	Locus Identifier (RGAP)	Unique Peptides	Unused	%Cov(95)	Accessions	Contrib	Conf	Sequence	Modifications	Cleavages	dMass	Prec MW	Prec m/z	Theor MW	Theor m/z	Theor z	Sc
1	eIF3m	Os04g01290	44	57.89	84.86	gi|115456796	2	99	AADCIIPTFK	Carbamidomethyl(C)@4		-0.00197221	1134.57	568.293	1134.57	568.294	2	14
				57.89	84.86	gi|115456796	2	99	AADCIIPTFKN	Carbamidomethyl@N-term; Carbamidomethyl(C)@4	cleaved N-I@C-term; missed K-N@10	0.000140472	1305.64	653.827	1305.64	653.827	2	16
				57.89	84.86	gi|115456796	2	99	ALDLAAAGK			-0.000384984	828.47	415.242	828.471	415.243	2	12
				57.89	84.86	gi|115456796	2	99	ATIVNTTEEEPMLAVVR	Protein Terminal Acetyl@N-term	cleaved M-A@N-term	-0.00159414	1913.98	957.995	1913.98	957.996	2	19
				57.89	84.86	gi|115456796	2	99	CAGEIPYHAIIDALK	Carbamidomethyl(C)@1		0.000479974	1669.85	557.624	1669.85	557.624	3	14
				57.89	84.86	gi|115456796	2	99	DLFLAAAR			-4.3546e-05	875.486	438.75	875.487	438.751	2	11
				57.89	84.86	gi|115456796	2	99	FTAELAWADAGADVAEPEVTR	Carbamidomethyl@N-term		0.000379121	2275.08	759.366	2275.08	759.366	3	24
				57.89	84.86	gi|115456796	2	99	GNIASAINTIQANK			-0.00109627	1413.76	707.885	1413.76	707.886	2	13
				57.89	84.86	gi|115456796	2	99	GYGLVHEDCITK	Carbamidomethyl(C)@9		-0.00125069	1390.65	696.334	1390.66	696.335	2	18
				57.89	84.86	gi|115456796	2	99	IFGMPQWQSLR	Carbamidomethyl@N-term; Oxidation(M)@4		-0.00184748	1434.71	479.243	1434.71	479.243	3	16
				57.89	84.86	gi|115456796	2	99	ILDCKVDQLNQVIIVSR	Carbamidomethyl@N-term; Carbamidomethyl(C)@4; GlyGly(K)@5	missed K-V@5	0.00402331	2183.18	728.733	2183.17	728.732	3	17
				57.89	84.86	gi|115456796	2	99	INDDEVEYWIVK			0.000622784	1521.74	761.875	1521.74	761.875	2	19
				57.89	84.86	gi|115456796	2	99	LCVEAQQHILAAR	Carbamidomethyl@N-term; Carbamidomethyl(C)@2; Carbamidomethyl(E)@4		0.00087039	1621.84	811.926	1621.84	811.925	2	18
				57.89	84.86	gi|115456796	2	99	LDSYLEFQSANSALLK			0.0022747	1797.92	899.966	1797.91	899.965	2	16
				57.89	84.86	gi|115456796	2	99	LMSLLDLSSR	Oxidation(M)@2		-0.0023197	1149.6	575.809	1149.61	575.81	2	12
				57.89	84.86	gi|115456796	2	99	NIDSFISDWGIGK	Carbamidomethyl@N-term		-0.00091747	1507.73	754.872	1507.73	754.873	2	22
				57.89	84.86	gi|115456796	2	99	RGNIASAINTIQANK	Arg->GluSA(R)@1; Deamidated(N)@3	cleaved W-R@N-term; missed R-G@1	0.0139232	1527.8	764.909	1527.79	764.902	2	22
				57.89	84.86	gi|115456796	2	99	SQDEALQIAELICAK	Carbamidomethyl@N-term; Carbamidomethyl(C)@13		0.00129734	1744.87	873.441	1744.87	873.441	2	24
				57.89	84.86	gi|115456796	2	99	SSDLYQCDLLNMPAVAQLEKDEK	Carbamidomethyl(C)@7; Oxidation(M)@12	missed K-D@20	-0.001555	2682.25	895.091	2682.25	895.091	3	12
				57.89	84.86	gi|115456796	2	99	VDQLNQVIIVSR			0.000349225	1382.79	692.402	1382.79	692.401	2	19
				57.89	84.86	gi|115456796	2	99	VTDDGSQGIQGLMIR	Oxidation(M)@13		-0.00384215	1604.78	803.397	1604.78	803.399	2	25
				57.89	84.86	gi|115456796	2	99	YLATFDGSADDADAIGDAK			0.00530527	1914.85	958.434	1914.85	958.431	2	12
				57.89	84.86	gi|115456796	2	99	YLATFDGSADDADAIGDAKEEAVAAIIEFVK	Carbamidomethyl@N-term; GlyGly(K)@31	missed K-E@19	0.00128997	3385.62	847.413	3385.62	847.412	4	26
				57.89	84.86	gi|115456796	2	99	YQLVYELLK			-0.000664645	1167.65	584.834	1167.65	584.834	2	15
				57.89	84.86	gi|115456796	1.82391	99	WLDMASLMLASADLLLQSTR	Oxidation(M)@4; Oxidation(M)@8		-0.0124229	2266.12	756.381	2266.13	756.385	3	18
				57.89	84.86	gi|115456796	1.72125	99	GNIASAINTIQAN		cleaved N-K@C-term	0.00126552	1285.66	643.839	1285.66	643.839	2	14
				57.89	84.86	gi|115456796	1.14267	99	NIDSFISDWGIGKVEQR	Carbamidomethyl@N-term	missed K-V@13	-0.00044865	2020	1011.01	2020	1011.01	2	17
				57.89	84.86	gi|115456796	0.9914	99	SSDLYQCDLLNMPAVAQLEK	Carbamidomethyl@N-term; Carbamidomethyl(C)@7		0.00351499	2351.12	1176.57	2351.11	1176.56	2	16
				57.89	84.86	gi|115456796	0.928118	99	VLFSLYNLLGSPYAK	Carbamidomethyl@N-term		0.00122887	1740.95	581.323	1740.95	581.322	3	13
				57.89	84.86	gi|115456796	0.809668	99	MATIVNTTEEEPMLAVVR	Oxidation(M)@1; Dethiomethyl(M)@13		-0.000362004	1971	658.007	1971	658.007	3	14
				57.89	84.86	gi|115456796	0.638272	99	SLLDLSSR	Carbamidomethyl@N-term	cleaved M-S@N-term	-0.000625431	946.508	474.261	946.508	474.261	2	8
				57.89	84.86	gi|115456796	0.316053	99	CIIPTFK	Carbamidomethyl(C)@1	cleaved D-C@N-term	-0.000272231	877.473	439.744	877.473	439.744	2	9
				57.89	84.86	gi|115456796	0.282329	99	SLYNLLGSPYAK	Carbamidomethyl@N-term	cleaved F-S@N-term	-0.00273779	1381.72	691.868	1381.72	691.869	2	14
				57.89	84.86	gi|115456796	0.206908	99	LDSYLEFQSAN	Carbamidomethyl@N-term	cleaved N-S@C-term	0.00144586	1342.61	672.31	1342.6	672.309	2	11
				57.89	84.86	gi|115456796	0.107905	99	EEAVAAIIEFVK	Carbamidomethyl@N-term; GlyGly(K)@12		-0.000799133	1488.78	745.398	1488.78	745.398	2	19
				57.89	84.86	gi|115456796	0.0867161	99	NKVTDDGSQGIQGLMIR	Carbamidomethyl@N-term; Oxidation(M)@15	cleaved A-N@N-term; missed K-V@2	0.0029975	1903.94	635.656	1903.94	635.655	3	17
				57.89	84.86	gi|115456796	0.0819697	99	VTDDGSQGIQGL	Carbamidomethyl@N-term	cleaved L-M@C-term	-0.00231978	1245.58	623.798	1245.58	623.799	2	11
				57.89	84.86	gi|115456796	0.080399	99	LDSYLEFQSANSALLKG	Carbamidomethyl@N-term	cleaved G-Y@C-term; missed K-G@16	0.000353559	1911.96	956.986	1911.96	956.986	2	18
				57.89	84.86	gi|115456796	0.0614803	99	ISDWGIGK	Carbamidomethyl@N-term	cleaved F-I@N-term	-0.000479907	931.476	466.745	931.476	466.745	2	10
				57.89	84.86	gi|115456796	0.0491485	99	LTHQPQDKPALR	Carbamidomethyl@N-term; GlyGly(K)@8		-0.00146149	1573.83	525.618	1573.83	525.618	3	16
				57.89	84.86	gi|115456796	0.0101054	99	LASADLLLQSTR	Carbamidomethyl@N-term	cleaved M-L@N-term	-0.0216892	1343.72	672.867	1343.74	672.878	2	12
				57.89	84.86	gi|115456796	0.00261362	99	DEKYQLVYELLK	Carbamidomethyl@N-term; GlyGly(K)@3	missed K-Y@3	-0.00199446	1710.88	856.448	1710.88	856.449	2	16
				57.89	84.86	gi|115456796	0.00217692	99	KALDLAAAGK	Carbamidomethyl@N-term; GlyGly(K)@10	missed K-A@1	-0.000829994	1127.63	564.822	1127.63	564.822	2	12
				57.89	84.86	gi|115456796	0.260428	98.26	EYFNFLNK	Carbamidomethyl@N-term		-0.000310041	1130.54	566.277	1130.54	566.277	2	10
2	eIF3a	Os01g03070	50	50.69	50.61	gi|115434226	2	99	ASLFSELAAK			0.00072315	1035.56	518.788	1035.56	518.787	2	14
				50.69	50.61	gi|115434226	2	99	ATFAKPENALK	Protein Terminal Acetyl@N-term	cleaved M-A@N-term	-0.000352825	1230.66	616.337	1230.66	616.338	2	15
				50.69	50.61	gi|115434226	2	99	ATFAKPENALKR	Protein Terminal Acetyl@N-term	cleaved M-A@N-term; missed K-R@11	-0.000675407	1386.76	463.261	1386.76	463.261	3	13
				50.69	50.61	gi|115434226	2	99	DRPDLTAPESLQLYLDTR	Dicarbamidomethyl(D)@1		4.43479e-05	2216.11	739.71	2216.11	739.71	3	20
				50.69	50.61	gi|115434226	2	99	EKIEAEELLQK		missed K-I@2	0.000540235	1328.72	665.367	1328.72	665.367	2	13
				50.69	50.61	gi|115434226	2	99	GVIACASQDVK	Carbamidomethyl(C)@5		-0.00915725	1146.56	574.288	1146.57	574.292	2	14
				50.69	50.61	gi|115434226	2	99	IANLVNFSLDSK			-0.00164098	1319.71	660.861	1319.71	660.862	2	20
				50.69	50.61	gi|115434226	2	99	IATELSLWQEAFR			-0.000189833	1562.81	782.412	1562.81	782.412	2	21
				50.69	50.61	gi|115434226	2	99	IEAEELLQK			0.00163556	1071.58	536.799	1071.58	536.798	2	13
				50.69	50.61	gi|115434226	2	99	ILHEQEQLR			-0.000507741	1164.62	583.32	1164.63	583.32	2	14
				50.69	50.61	gi|115434226	2	99	IVCQQVNVSSLEEVIK	Carbamidomethyl(C)@3		-0.000735148	1843.97	922.993	1843.97	922.993	2	14
				50.69	50.61	gi|115434226	2	99	LGENLTSLAAVVENEHK			-0.00143407	1822.94	608.654	1822.94	608.655	3	22
				50.69	50.61	gi|115434226	2	99	LGENLTSLAAVVENEHKR	Carbamidomethyl(H)@16	missed K-R@17	-0.00199279	2036.06	510.023	2036.07	510.024	4	19
				50.69	50.61	gi|115434226	2	99	NHLANLNK			-0.000516963	922.498	462.256	922.498	462.257	2	13
				50.69	50.61	gi|115434226	2	99	QAALQALHDLITSK	Gln->pyro-Glu@N-term		-0.00416863	1490.81	746.41	1490.81	746.412	2	22
				50.69	50.61	gi|115434226	2	99	QEEAPLIEQAFQK			0.00122064	1529.77	765.894	1529.77	765.894	2	15
				50.69	50.61	gi|115434226	2	99	RQEEAPLIEQAFQK	Carbamidomethyl@N-term	missed R-Q@1	-0.000601827	1742.89	581.972	1742.9	581.972	3	17
				50.69	50.61	gi|115434226	2	99	TPDAAPVAQPAQPVAAPAAAAAAAAPAAGK			0.00300239	2592.37	865.13	2592.37	865.129	3	27
				50.69	50.61	gi|115434226	2	99	TVLEILR			-0.00114753	842.521	422.268	842.523	422.269	2	10
				50.69	50.61	gi|115434226	2	99	VLQQASQIFQSVK			-0.00098406	1474.81	492.612	1474.81	492.612	3	16
				50.69	50.61	gi|115434226	1.48149	99	EAVMELAMNEQFK	Oxidation(M)@4; Oxidation(M)@8		0.00376306	1570.7	786.36	1570.7	786.358	2	13
				50.69	50.61	gi|115434226	1.11351	99	TSQLISSR	Carbamidomethyl@N-term		0.000757353	947.504	474.76	947.504	474.759	2	12
				50.69	50.61	gi|115434226	0.835647	99	RLCEIIR	Carbamidomethyl@N-term; Carbamidomethyl(C)@3	missed R-L@1	0.00017143	1015.56	508.787	1015.56	508.787	2	11
				50.69	50.61	gi|115434226	0.835647	99	SLIHPPVK	Carbamidomethyl@N-term		-0.00246712	946.557	474.286	946.56	474.287	2	11
				50.69	50.61	gi|115434226	0.826814	99	LSSAPLVPEVFLSQYLPALEK	Carbamidomethyl@N-term		-0.00490063	2357.28	1179.65	2357.29	1179.65	2	17
				50.69	50.61	gi|115434226	0.721246	99	ISVDAVK	Carbamidomethyl@N-term		0.00128062	787.445	394.73	787.444	394.729	2	11
				50.69	50.61	gi|115434226	0.696804	99	LDAIAAK	Carbamidomethyl@N-term		0.00122974	757.435	379.725	757.433	379.724	2	11
				50.69	50.61	gi|115434226	0.645892	99	DGLIQYR	Carbamidomethyl@N-term		0.000989756	920.473	461.244	920.472	461.243	2	11
				50.69	50.61	gi|115434226	0.596879	99	PAVAPEQDR		cleaved R-P@N-term	-1.01166	980.476	491.245	981.488	491.751	2	12
				50.69	50.61	gi|115434226	0.546682	99	VNHLSGAVHFGK	Carbamidomethyl(H)@9		0.00323023	1321.69	441.571	1321.69	441.57	3	18
				50.69	50.61	gi|115434226	0.514279	99	AQPLLSK	Carbamidomethyl@N-term		0.000431363	812.476	407.245	812.476	407.245	2	10
				50.69	50.61	gi|115434226	0.484126	99	LFYLQK	Carbamidomethyl@N-term		0.00195684	867.487	434.751	867.485	434.75	2	9
				50.69	50.61	gi|115434226	0.286509	99	TPDAAPVAQPAQPV	Carbamidomethyl@N-term	cleaved V-A@C-term	-0.00230369	1417.72	709.866	1417.72	709.867	2	18
				50.69	50.61	gi|115434226	0.185087	99	KLMYYLNLEEQR	Carbamidomethyl@N-term; Oxidation(M)@3	missed K-L@1	0.00165362	1671.83	558.284	1671.83	558.284	3	11
				50.69	50.61	gi|115434226	0.0746879	99	NQAQALEDALDVEDLEADKRPEDLMLSYVSGEK	Carbamidomethyl(S)@27	missed K-R@19	0.00130654	3747.78	750.563	3747.78	750.563	5	14
				50.69	50.61	gi|115434226	0.0560111	99	LGENLTSL	Carbamidomethyl@N-term	cleaved L-A@C-term	0.00427647	902.475	452.245	902.471	452.243	2	8
				50.69	50.61	gi|115434226	0.0395292	99	ASLFSELAAKG	Carbamidomethyl@N-term	cleaved G-V@C-term; missed K-G@10	0.000473269	1149.6	575.809	1149.6	575.809	2	13
				50.69	50.61	gi|115434226	0.0319843	99	KPVLQGEVTK	Carbamidomethyl@N-term; GlyGly(K)@10		-0.00105392	1268.71	635.361	1268.71	635.362	2	16
				50.69	50.61	gi|115434226	0.0227338	99	RAEELIHVGQK	Carbamidomethyl@N-term; Carbamidomethyl(H)@7	missed R-A@1	0.00279299	1392.75	465.257	1392.75	465.256	3	16
				50.69	50.61	gi|115434226	0.0177288	99	YGASHLELENEK	Carbamidomethyl@N-term; Carbamidomethyl(H)@5		0.00357972	1502.7	752.359	1502.7	752.357	2	20
				50.69	50.61	gi|115434226	0.0118872	99	YGASHLELENEKDR	Carbamidomethyl@N-term; Carbamidomethyl(H)@5	missed K-D@12	0.00415493	1773.83	592.285	1773.83	592.283	3	15
				50.69	50.61	gi|115434226	0.00174066	99	DLYNLLEHDFLPLDLVSK	Carbamidomethyl@N-term; Carbamidomethyl(H)@8		-0.00252815	2257.16	753.394	2257.16	753.395	3	18
				50.69	50.61	gi|115434226	0.000869459	99	IANLVNFSLDSKR	Carbamidomethyl@N-term; Arg->GluSA(R)@13	missed K-R@12	0.000844558	1489.78	745.896	1489.78	745.896	2	14
				50.69	50.61	gi|115434226	0.00877392	98.63	MIPFFDFSVVEK	Carbamidomethyl@N-term; Oxidation(P)@3		-0.000400636	1530.74	766.379	1530.74	766.379	2	14
				50.69	50.61	gi|115434226	0.00174066	98.34	RGGDGGSSAGGQRPAVAPEQDR	Arg->GluSA(R)@1; Deamidated(Q)@12	missed R-G@1	0.0116717	2081.95	694.99	2081.94	694.986	3	12
				50.69	50.61	gi|115434226	0.0329203	96.38	LMYYLNLEEQR	Carbamidomethyl@N-term		-0.0191623	1527.72	764.867	1527.74	764.877	2	10
				50.69	50.61	gi|115434226	0.00656377	96.31	YGASHLELENEKDRN	Carbamidomethyl@N-term	cleaved N-L@C-term; missed K-D@12; missed R-N@14	-0.00334665	1830.85	916.43	1830.85	916.432	2	11
				50.69	50.61	gi|115434226	0.136083	96.25	FLWETYR	Carbamidomethyl@N-term		0.000147438	1070.52	536.267	1070.52	536.267	2	9
				50.69	50.61	gi|115434226	0.000869459	95.46	QAALQALHDLITSKR	Lys->Hydroxyallysine(K)@14	missed K-R@14	-0.00216242	1678.9	560.64	1678.9	560.641	3	9
				50.69	50.61	gi|115434226	0.100727	95.03	RLEVEK	Carbamidomethyl@N-term	missed R-L@1	-0.000828414	829.465	415.74	829.466	415.74	2	9
3	eIF3c	Os07g03230	35	49.07	38.14	gi|115470411	2	99	AFDVINSLEIWK	Carbamidomethyl@N-term; GlyGly(K)@12		-0.000124141	1604.82	803.417	1604.82	803.417	2	20
				49.07	38.14	gi|115470411	2	99	ALMDALMSVIYK	Carbamidomethyl@N-term; Oxidation(M)@7		-0.000974794	1426.72	714.367	1426.72	714.367	2	19
				49.07	38.14	gi|115470411	2	99	ALVLLEDFLAEALANK			-0.00055184	1728.97	865.49	1728.97	865.49	2	20
				49.07	38.14	gi|115470411	2	99	DPSEITWDIVDK			0.000867983	1416.68	709.346	1416.68	709.346	2	13
				49.07	38.14	gi|115470411	2	99	ELLAQGVQQSR	Glu->pyro-Glu@N-term		0.000268194	1209.65	605.831	1209.65	605.831	2	14
				49.07	38.14	gi|115470411	2	99	GPPPFVVIPEVVPR			-0.0025834	1501.86	751.939	1501.87	751.94	2	18
				49.07	38.14	gi|115470411	2	99	IERVEQLTFLTR		missed R-V@3	-0.001063	1503.84	502.287	1503.84	502.288	3	16
				49.07	38.14	gi|115470411	2	99	INDWVNLQESFEK			-0.000447795	1620.78	541.267	1620.78	541.267	3	15
				49.07	38.14	gi|115470411	2	99	LQGLLFQMSDK	Carbamidomethyl@N-term; Oxidation(M)@8		-0.00214819	1351.68	676.846	1351.68	676.848	2	14
				49.07	38.14	gi|115470411	2	99	LSVLVESNER			0.000703288	1144.61	573.312	1144.61	573.312	2	12
				49.07	38.14	gi|115470411	2	99	QFLKDPSEITWDIVDK		missed K-D@4	0.00264639	1932.99	645.336	1932.98	645.335	3	13
				49.07	38.14	gi|115470411	2	99	QFLKDPSEITWDIVDKK	Gln->pyro-Glu@N-term	missed K-D@4; missed K-K@16	0.00570405	2044.06	682.36	2044.05	682.358	3	18
				49.07	38.14	gi|115470411	2	99	QTFVGPPENVR			0.000658709	1242.64	622.325	1242.64	622.325	2	13
				49.07	38.14	gi|115470411	2	99	QVVDDNRGPPPFVVIPEVVPR		missed R-G@7	-0.00244692	2328.26	777.093	2328.26	777.094	3	13
				49.07	38.14	gi|115470411	2	99	RVELVYYKPQEVYDAMR	Carbamidomethyl@N-term	missed R-V@1	-0.00205893	2215.11	554.784	2215.11	554.785	4	17
				49.07	38.14	gi|115470411	2	99	TGGTLEGAPPR			0.000479747	1054.54	528.278	1054.54	528.278	2	16
				49.07	38.14	gi|115470411	2	99	VEQLTFLTR			-0.000418798	1105.61	553.814	1105.61	553.814	2	14
				49.07	38.14	gi|115470411	2	99	VMAQLGLCAFR	Carbamidomethyl@N-term; Oxidation(M)@2; Carbamidomethyl(C)@8		-0.0027432	1337.66	669.835	1337.66	669.836	2	14
				49.07	38.14	gi|115470411	1.88606	99	GADYDGQIHVTGDLVAFLER	Carbamidomethyl@N-term		0.00404891	2232.08	745.036	2232.08	745.034	3	18
				49.07	38.14	gi|115470411	1.72125	99	LRDEPLFLVVAQNVQDYLER	Carbamidomethyl@N-term	missed R-D@2	-0.000614633	2473.3	619.331	2473.3	619.331	4	18
				49.07	38.14	gi|115470411	1.67778	99	VKELLAQGVQQSR	Carbamidomethyl@N-term	missed K-E@2	0.00105477	1511.84	756.929	1511.84	756.928	2	19
				49.07	38.14	gi|115470411	1.55284	99	WQENFVSSQGR	Carbamidomethyl@N-term		0.00292138	1393.64	697.827	1393.64	697.826	2	13
				49.07	38.14	gi|115470411	1.36653	99	RLLEISER	Carbamidomethyl@N-term	missed R-L@1	-0.00020151	1071.6	536.809	1071.6	536.809	2	13
				49.07	38.14	gi|115470411	1.03152	99	LDSEFFK	Carbamidomethyl@N-term		0.00231119	941.452	471.733	941.449	471.732	2	11
				49.07	38.14	gi|115470411	0.939302	99	QYENLIQECR	Carbamidomethyl@N-term; Carbamidomethyl(C)@9		0.000984368	1408.64	705.328	1408.64	705.328	2	12
				49.07	38.14	gi|115470411	0.860121	99	VNESTTVPNMYVK	Carbamidomethyl@N-term; Oxidation(M)@10		0.00389491	1553.74	777.879	1553.74	777.877	2	14
				49.07	38.14	gi|115470411	0.500313	99	AGLIIEAHGCLSELYSTGR	Carbamidomethyl@N-term; Carbamidomethyl(C)@10		0.00181906	2103.04	702.022	2103.04	702.021	3	12
				49.07	38.14	gi|115470411	0.462181	99	IVVDTSVEPDEK	Carbamidomethyl@N-term	cleaved N-I@N-term	-0.000145141	1386.69	694.351	1386.69	694.351	2	14
				49.07	38.14	gi|115470411	0.425969	99	LLEISER	Carbamidomethyl@N-term		0.0010028	915.504	458.759	915.503	458.759	2	10
				49.07	38.14	gi|115470411	0.21254	99	DKLMDKQFLKDPSEITWDIVDK		missed K-L@2; missed K-Q@6; missed K-D@10	-10.0073	2653.34	664.343	2663.35	666.845	4	13
				49.07	38.14	gi|115470411	0.00877392	99	SLQCTDPYTK	Carbamidomethyl@N-term; Carbamidomethyl(C)@4; GlyGly(K)@10		0.00110038	1382.61	692.315	1382.61	692.314	2	14
				49.07	38.14	gi|115470411	0.000434512	98.94	IHVTGDLVAFLER	Carbamidomethyl@N-term; Carbamidomethyl(H)@2	cleaved Q-I@N-term	-0.00281947	1582.84	792.429	1582.85	792.431	2	15
				49.07	38.14	gi|115470411	0.318759	98.85	KPTFPESGR	Carbamidomethyl@N-term		-0.00121172	1074.54	538.28	1074.55	538.28	2	10
				49.07	38.14	gi|115470411	0.00392635	97.73	AGLIIEAHG	Carbamidomethyl@N-term	cleaved G-C@C-term	-0.00887514	936.494	469.254	936.503	469.259	2	10
				49.07	38.14	gi|115470411	0.00261362	95.79	LRDEPLFLVVAQ	Carbamidomethyl@N-term	cleaved Q-N@C-term; missed R-D@2	-0.00179991	1455.81	728.911	1455.81	728.912	2	11
4	eIF3b	Os10g41960	52	47.32	58.14	gi|115483552	2	99	AGTFTEVYWNDAR			0.00307116	1528.7	765.356	1528.69	765.355	2	15
				47.32	58.14	gi|115483552	2	99	ALEISMEGIEAR	Protein Terminal Acetyl@N-term; Oxidation(M)@6	cleaved M-A@N-term	0.00022689	1375.67	688.84	1375.67	688.84	2	17
				47.32	58.14	gi|115483552	2	99	DIPIEVLELDNK			-0.0028291	1396.74	699.378	1396.74	699.38	2	15
				47.32	58.14	gi|115483552	2	99	DIPIEVLELDNKNDK		missed K-N@12	0.000114497	1753.91	585.644	1753.91	585.644	3	15
				47.32	58.14	gi|115483552	2	99	ERDIPIEVLELDNKNDK	Carbamidomethyl@N-term	missed R-D@2; missed K-N@14	0.00126118	2096.08	699.699	2096.07	699.699	3	14
				47.32	58.14	gi|115483552	2	99	FAVIHGDGPKPDISFYSMK	Carbamidomethyl@N-term		0.00405955	2165.07	542.274	2165.06	542.273	4	12
				47.32	58.14	gi|115483552	2	99	FIVFAGLK			-0.000722984	893.537	447.776	893.537	447.776	2	9
				47.32	58.14	gi|115483552	2	99	KQLQEEWEGWVAK	Carbamidomethyl@N-term	missed K-Q@1	-0.00147448	1686.83	563.286	1686.84	563.286	3	15
				47.32	58.14	gi|115483552	2	99	KTYGYCFIEYNTPQEAELAR	Carbamidomethyl(C)@6	missed K-T@1	0.00292783	2452.14	818.387	2452.14	818.386	3	16
				47.32	58.14	gi|115483552	2	99	KYEQEDQDAFNQLSEQER		missed K-Y@1	0.00339245	2256	753.006	2255.99	753.005	3	19
				47.32	58.14	gi|115483552	2	99	QANALFWSPGGR	Carbamidomethyl@N-term		0.00116459	1359.67	680.842	1359.67	680.841	2	16
				47.32	58.14	gi|115483552	2	99	QGSQVWGGDDKFER	Gln->pyro-Glu@N-term	missed K-F@11	0.00365604	1590.71	796.362	1590.71	796.36	2	16
				47.32	58.14	gi|115483552	2	99	QLQEEWEGWVAK			-0.00242637	1501.72	751.866	1501.72	751.867	2	13
				47.32	58.14	gi|115483552	2	99	STYTGFELFR			-0.000410218	1219.59	610.801	1219.59	610.801	2	12
				47.32	58.14	gi|115483552	2	99	TYGYCFIEYNTPQEAELAR	Carbamidomethyl(C)@5		0.00218155	2324.04	775.689	2324.04	775.688	3	16
				47.32	58.14	gi|115483552	2	99	VPDEWMPAEIKPYTPGENLQK	Carbamidomethyl@N-term; Oxidation(M)@6		0.00203098	2514.21	839.078	2514.21	839.077	3	16
				47.32	58.14	gi|115483552	2	99	VSLVQIPGKEELR		missed K-E@9	0.00161772	1466.85	489.956	1466.85	489.956	3	16
				47.32	58.14	gi|115483552	1.5376	99	IYSQIGAIK	Carbamidomethyl@N-term		0.000575444	1048.59	525.303	1048.59	525.303	2	15
				47.32	58.14	gi|115483552	1.5376	99	VSLVQIPGK	Carbamidomethyl@N-term		0.000624234	996.597	499.306	996.597	499.306	2	14
				47.32	58.14	gi|115483552	1.46852	99	NLFSVSDCK	Carbamidomethyl@N-term; Carbamidomethyl(C)@8		-0.000344511	1125.51	563.763	1125.51	563.763	2	13
				47.32	58.14	gi|115483552	1.284	99	PRPPSLLTPEKEDEIAK	Carbamidomethyl@N-term	cleaved R-P@N-term; missed K-E@11	0.000823255	1976.06	659.693	1976.06	659.693	3	15
				47.32	58.14	gi|115483552	1.02687	99	LIDFSPGEK	Carbamidomethyl@N-term		0.000238836	1061.54	531.777	1061.54	531.777	2	12
				47.32	58.14	gi|115483552	0.818156	99	ARDQFVIR	Carbamidomethyl@N-term	missed R-D@2	0.000735055	1060.58	531.297	1060.58	531.296	2	11
				47.32	58.14	gi|115483552	0.752027	99	ERDIPIEVLELDNK	Carbamidomethyl@N-term	missed R-D@2	-0.00123044	1738.91	580.644	1738.91	580.644	3	15
				47.32	58.14	gi|115483552	0.744727	99	IIAFAWEPK	Carbamidomethyl@N-term		-0.000816721	1130.61	566.313	1130.61	566.313	2	14
				47.32	58.14	gi|115483552	0.688246	99	NALFWSPGGR		cleaved A-N@N-term	-0.000535004	1103.55	552.783	1103.55	552.783	2	14
				47.32	58.14	gi|115483552	0.643974	99	KSTYTGFELFR	Carbamidomethyl@N-term	missed K-S@1	0.000175763	1404.7	469.242	1404.7	469.242	3	13
				47.32	58.14	gi|115483552	0.549751	99	ALFWSPGGR	Carbamidomethyl@N-term	cleaved N-A@N-term	-0.000931899	1046.53	524.272	1046.53	524.272	2	13
				47.32	58.14	gi|115483552	0.37366	99	NVISVYETETFSLLDK	Carbamidomethyl@N-term		-0.00136925	1913.96	638.994	1913.96	638.995	3	14
				47.32	58.14	gi|115483552	0.326058	99	FVPELGGGNQPAR	Carbamidomethyl@N-term	cleaved L-F@N-term	0.00665845	1397.71	466.911	1397.71	466.909	3	13
				47.32	58.14	gi|115483552	0.205512	99	FIEYNTPQEAELAR	Carbamidomethyl@N-term	cleaved C-F@N-term	-0.00548261	1736.83	869.423	1736.84	869.426	2	10
				47.32	58.14	gi|115483552	0.127844	99	FAHAQVK	Carbamidomethyl@N-term		-0.0223911	856.433	429.224	856.456	429.235	2	11
				47.32	58.14	gi|115483552	0.0579919	99	MALEISMEGIEAR	Oxidation(M)@1; Dethiomethyl(M)@7		-0.00121855	1416.69	709.353	1416.69	709.353	2	11
				47.32	58.14	gi|115483552	0.0545314	99	VVLNIFDVR	Carbamidomethyl@N-term		-0.0315926	1130.61	566.314	1130.64	566.33	2	12
				47.32	58.14	gi|115483552	0.0486625	99	RKQLQEEWEGWVAK	Lys->Hydroxyallysine(K)@2	missed R-K@1; missed K-Q@2	-0.00292706	1800.88	601.299	1800.88	601.3	3	14
				47.32	58.14	gi|115483552	0.0462403	99	PIIALFVPELGGGNQPAR	Carbamidomethyl@N-term	cleaved D-P@N-term	-0.00220013	1905.05	953.53	1905.05	953.531	2	11
				47.32	58.14	gi|115483552	0.0414361	99	TGFELFR	Carbamidomethyl@N-term	cleaved Y-T@N-term	0.00108026	925.467	463.741	925.466	463.74	2	9
				47.32	58.14	gi|115483552	0.0227338	99	IDDPMELEMGFANVVVVDNLPVVPPEK	Carbamidomethyl@N-term; Oxidation(M)@5; Oxidation(M)@9		-0.00179201	3054.49	1019.17	3054.49	1019.17	3	13
				47.32	58.14	gi|115483552	0.0163737	99	DIPIEVLELDNKN	Carbamidomethyl@N-term	cleaved N-D@C-term; missed K-N@12	4.75272e-05	1567.81	784.912	1567.81	784.912	2	15
				47.32	58.14	gi|115483552	0.0154727	99	YLVTYSSHEPSNPR	Carbamidomethyl@N-term; Carbamidomethyl(H)@8		0.00100448	1762.83	882.422	1762.83	882.421	2	16
				47.32	58.14	gi|115483552	0.0132283	99	FIVFAGLKG	Carbamidomethyl@N-term	cleaved G-F@C-term; missed K-G@8	0.00148617	1007.58	504.798	1007.58	504.797	2	11
				47.32	58.14	gi|115483552	0.00966115	99	KIYSQIGAIK	Carbamidomethyl@N-term; GlyGly(K)@10	missed K-I@1	0.00184173	1290.73	646.373	1290.73	646.372	2	14
				47.32	58.14	gi|115483552	0.00833099	99	IIAFAWEPKG	Carbamidomethyl@N-term	cleaved G-H@C-term; missed K-G@9	-0.000603896	1187.63	594.824	1187.63	594.824	2	12
				47.32	58.14	gi|115483552	0.00833099	99	MYWQNSGEYLAVQVDR	Oxidation(M)@1; Carbamidomethyl(Y)@2		0.00734007	2030.92	1016.47	2030.92	1016.47	2	9
				47.32	58.14	gi|115483552	0.00480371	99	NVISVYETETFSLLDKK	Carbamidomethyl@N-term; GlyGly(K)@17	missed K-K@16	0.000724028	2156.1	719.708	2156.1	719.707	3	18
				47.32	58.14	gi|115483552	0.00348833	99	PRPPSLLTPEK	Carbamidomethyl@N-term; GlyGly(K)@11	cleaved R-P@N-term	0.000354663	1404.77	469.265	1404.77	469.265	3	14
				47.32	58.14	gi|115483552	0.000434512	99	EGGLWMPVNPETK	Carbamidomethyl@N-term; Oxidation(M)@6; GlyGly(K)@13		-0.0026856	1643.76	822.887	1643.76	822.888	2	13
				47.32	58.14	gi|115483552	0.20621	98.06	YEQEDQDAFNQLSEQER	Carbamidomethyl@N-term		0.00119192	2184.92	1093.47	2184.92	1093.47	2	8
				47.32	58.14	gi|115483552	0.0109954	97.55	ISVSGVSWPIFR	Carbamidomethyl@N-term	cleaved N-I@N-term	-0.00168034	1403.75	702.885	1403.76	702.885	2	11
				47.32	58.14	gi|115483552	0.00174066	97.13	GSADEFSASGNISVSGVSWPIFR	Dicarbamidomethyl(D)@4; Deamidated(N)@11		0.0184928	2484.17	829.065	2484.16	829.059	3	10
				47.32	58.14	gi|115483552	0.158015	97.12	FEKLENVIR	Carbamidomethyl@N-term	missed K-L@3	0.00170651	1203.66	402.228	1203.66	402.228	3	9
				47.32	58.14	gi|115483552	0.153045	95.98	MPELVFQK	Oxidation(M)@1		-0.0202253	1006.5	504.255	1006.52	504.265	2	9
5	eIF3e	Os07g12110	33	43.1	70.84	gi|115471207	2	99	AEHDLTAR	Protein Terminal Acetyl@N-term	cleaved M-A@N-term	0.00225599	953.459	477.737	953.457	477.736	2	13
				43.1	70.84	gi|115471207	2	99	ALDEATAPIVSFLQNQQLVQELRPDK	Carbamidomethyl@N-term		0.00175214	2979.57	745.899	2979.57	745.899	4	23
				43.1	70.84	gi|115471207	2	99	FQFDCGNYSDAAVYLYQYR	Carbamidomethyl@N-term; Carbamidomethyl(C)@5		-0.000742421	2436.05	813.023	2436.05	813.023	3	19
				43.1	70.84	gi|115471207	2	99	FQIGPEQIETLYQFAK	Carbamidomethyl@N-term		0.0014341	1968	657.008	1968	657.007	3	19
				43.1	70.84	gi|115471207	2	99	IEEGNFVTVPLR	Carbamidomethyl@N-term		-0.00219526	1429.75	715.885	1429.76	715.886	2	16
				43.1	70.84	gi|115471207	2	99	IEEGNFVTVPLRDEFLENAR		missed R-D@12	4.21719e-05	2347.18	783.401	2347.18	783.401	3	19
				43.1	70.84	gi|115471207	2	99	LAAEILMQNWDVALDELNR			0.000440316	2213.12	738.712	2213.11	738.712	3	20
				43.1	70.84	gi|115471207	2	99	LFIFETYCR	Carbamidomethyl(C)@8		0.00029922	1247.6	624.808	1247.6	624.808	2	12
				43.1	70.84	gi|115471207	2	99	LIECEQVILNDPFLGK	Carbamidomethyl@N-term; Carbamidomethyl(C)@4		-0.000315267	1944	973.008	1944	973.009	2	19
				43.1	70.84	gi|115471207	2	99	LKEIIDSK		missed K-E@2	-0.00829576	944.546	473.28	944.554	473.284	2	13
				43.1	70.84	gi|115471207	2	99	LLSGTNMVDYAMDIHK			-0.00487486	1806.86	603.294	1806.86	603.295	3	12
				43.1	70.84	gi|115471207	2	99	LNMSYDEAELWIMNLVR	Oxidation(M)@3; Oxidation(M)@13		-0.00103969	2128	710.339	2128	710.34	3	18
				43.1	70.84	gi|115471207	2	99	NFSSPLNQLQNR			-0.00530006	1416.71	709.36	1416.71	709.363	2	12
				43.1	70.84	gi|115471207	2	99	SLHDTDEVPDDMVR	Oxidation(M)@12		0.00099862	1643.71	822.863	1643.71	822.862	2	20
				43.1	70.84	gi|115471207	2	99	YLNAIQTNAPHLLR			5.25916e-05	1622.89	812.452	1622.89	812.452	2	17
				43.1	70.84	gi|115471207	1.55284	99	NIVEPAQAAQQAAR	Carbamidomethyl@N-term		0.00135417	1522.79	762.401	1522.79	762.4	2	17
				43.1	70.84	gi|115471207	1.55284	99	YLATAVVVNKR	Carbamidomethyl@N-term	missed K-R@10	-0.000218925	1289.75	645.88	1289.75	645.88	2	17
				43.1	70.84	gi|115471207	1.52288	99	YLATAVVVNK	Carbamidomethyl@N-term		-0.000447792	1133.64	567.829	1133.64	567.83	2	14
				43.1	70.84	gi|115471207	1.49485	99	SLSALWGK	Carbamidomethyl@N-term		-0.0018363	917.495	459.755	917.497	459.756	2	13
				43.1	70.84	gi|115471207	1.4318	99	RIEEGNFVTVPLR	Carbamidomethyl@N-term	missed R-I@1	0.000730943	1585.86	529.627	1585.86	529.626	3	13
				43.1	70.84	gi|115471207	1.33724	99	NGIIDLFFQDR	Carbamidomethyl@N-term		0.000120377	1393.7	697.857	1393.7	697.857	2	17
				43.1	70.84	gi|115471207	0.826814	99	RIEEGNFVTVPLRDEFLENAR	Carbamidomethyl@N-term	missed R-I@1; missed R-D@13	0.000766453	2560.3	641.083	2560.3	641.083	4	18
				43.1	70.84	gi|115471207	0.790485	99	FSSPLNQLQNR	Carbamidomethyl@N-term	cleaved N-F@N-term	0.00212966	1359.69	680.853	1359.69	680.852	2	14
				43.1	70.84	gi|115471207	0.769551	99	LIECEQVILNDPFLGKR	Carbamidomethyl@N-term; Carbamidomethyl(C)@4	missed K-R@16	0.00226032	2100.11	701.043	2100.1	701.042	3	15
				43.1	70.84	gi|115471207	0.723538	99	TFLLAKN		cleaved N-I@C-term; missed K-N@6	0.00171232	805.471	403.743	805.47	403.742	2	9
				43.1	70.84	gi|115471207	0.661543	99	TFLLAK	Carbamidomethyl@N-term		0.000767621	748.449	375.232	748.448	375.231	2	8
				43.1	70.84	gi|115471207	0.240332	99	NIVEPAQAAQ	Carbamidomethyl@N-term	cleaved Q-Q@C-term	0.000837335	1096.55	549.283	1096.55	549.283	2	15
				43.1	70.84	gi|115471207	0.00174066	99	QYNLHMLQDR	Carbamidomethyl@N-term; Carbamidomethyl(H)@5; Oxidation(M)@6		0.00113543	1446.67	724.342	1446.67	724.341	2	15
				43.1	70.84	gi|115471207	0.00130484	99	YLNAIQTNAPH	Carbamidomethyl@N-term; Carbamidomethyl(H)@11	cleaved H-L@C-term	-0.00320907	1354.66	678.337	1354.66	678.339	2	17
				43.1	70.84	gi|115471207	0.000869459	99	YLNAIQTNAPHL	Carbamidomethyl@N-term; Deamidated(N)@8	cleaved L-L@C-term	-0.0267243	1411.68	706.849	1411.71	706.862	2	13
				43.1	70.84	gi|115471207	0.0609802	98.68	IDSVSGTLIMTTNHVNIHEQVIESLK	Carbamidomethyl@N-term; Oxidation(M)@10		0.00299146	2950.51	738.635	2950.51	738.634	4	11
				43.1	70.84	gi|115471207	0.00305075	98.2	CIDIGMLSQK	Carbamidomethyl(C)@1; Carbamidomethyl(D)@3; Oxidation(M)@6		-0.000220618	1236.58	619.299	1236.58	619.299	2	11
				43.1	70.84	gi|115471207	0.000434512	96.6	LKEIIDSKN	GlyGly(K)@2	cleaved N-F@C-term; missed K-E@2; missed K-N@8	-0.00200003	1172.64	587.326	1172.64	587.327	2	11
6	eIF3i	Os08g21660	27	31.96	79.45	gi|115475824	2	99	DGDLLFSCAK	Carbamidomethyl(C)@8		0.000946877	1124.52	563.266	1124.52	563.266	2	12
				31.96	79.45	gi|115475824	2	99	DHTPNVWFADNGDR			0.00206329	1642.71	822.365	1642.71	822.363	2	19
				31.96	79.45	gi|115475824	2	99	GHERPLTFLR			0.0010818	1224.67	409.232	1224.67	409.232	3	15
				31.96	79.45	gi|115475824	2	99	GHFGPINALAFNPDGR			-0.00386624	1681.83	561.617	1681.83	561.618	3	12
				31.96	79.45	gi|115475824	2	99	GHNGAVWSCDVSR	Carbamidomethyl(C)@9		0.00236725	1443.63	482.219	1443.63	482.218	3	15
				31.96	79.45	gi|115475824	2	99	IAEDPDDQSEESLLVITGIK			-0.000315883	2171.08	724.702	2171.08	724.702	3	22
				31.96	79.45	gi|115475824	2	99	IAEDPDDQSEESLLVITGIKG	Carbamidomethyl@N-term	cleaved G-R@C-term; missed K-G@20	0.00161285	2285.13	762.717	2285.13	762.716	3	22
				31.96	79.45	gi|115475824	2	99	ILQEEIGGVK			-0.000797735	1084.61	543.313	1084.61	543.314	2	16
				31.96	79.45	gi|115475824	2	99	LHHFDSDYFNIKI		missed K-I@12	0.00295274	1647.81	550.276	1647.8	550.275	3	12
				31.96	79.45	gi|115475824	2	99	LWDVQTGR			0.000867071	973.499	487.757	973.498	487.756	2	12
				31.96	79.45	gi|115475824	2	99	SADWSHFLTGSLDK			-0.00282435	1562.73	782.374	1562.74	782.376	2	19
				31.96	79.45	gi|115475824	2	99	SFSSGGEDGYVR			0.0013505	1259.54	630.779	1259.54	630.778	2	13
				31.96	79.45	gi|115475824	2	99	TIITAGEDATIR			-0.00247153	1259.67	630.842	1259.67	630.843	2	13
				31.96	79.45	gi|115475824	1.85387	99	GHFGPINAL		cleaved L-A@C-term	-0.000389554	924.481	463.248	924.482	463.248	2	11
				31.96	79.45	gi|115475824	1.67778	99	AVWGPLNR	Carbamidomethyl@N-term		0.000866987	968.52	485.267	968.519	485.267	2	13
				31.96	79.45	gi|115475824	1.39794	99	IWDTETGQCLK	Carbamidomethyl@N-term; Carbamidomethyl(C)@9		4.33656e-05	1406.65	704.332	1406.65	704.332	2	17
				31.96	79.45	gi|115475824	0.41005	99	TYVTERPVNAVDISPLLDHVVIGGGQDAMNVTMTDR	Oxidation(M)@29; Oxidation(M)@33		-0.0108277	3914.9	979.733	3914.91	979.736	4	13
				31.96	79.45	gi|115475824	0.154902	99	ILQEEIGGVKG	Carbamidomethyl@N-term	cleaved G-H@C-term; missed K-G@10	-2.61587e-05	1198.66	600.335	1198.66	600.335	2	15
				31.96	79.45	gi|115475824	0.076238	99	RIAEDPDDQSEESLLVITGIK		missed R-I@1	-1.03803	2326.15	776.39	2327.19	776.736	3	16
				31.96	79.45	gi|115475824	0.0629839	99	LHHFDSDYFNIK	Dicarbamidomethyl(D)@5		-0.026432	1648.74	550.586	1648.76	550.595	3	13
				31.96	79.45	gi|115475824	0.0227338	99	LITGSADQTAK	Carbamidomethyl@N-term; GlyGly(K)@11		-0.000295399	1274.65	638.33	1274.65	638.331	2	19
				31.96	79.45	gi|115475824	0.000869459	98.2	VKGHFGPINALAFNPDGR	Deamidated(N)@9	cleaved G-V@N-term; missed K-G@2	-0.0602168	1909.92	637.647	1909.98	637.667	3	12
				31.96	79.45	gi|115475824	0.0172766	97.59	ERPLTFLR	Glu->pyro-Glu@N-term	cleaved H-E@N-term	-0.00161696	1012.58	507.297	1012.58	507.298	2	7
				31.96	79.45	gi|115475824	0.00261362	97.48	DGDLLFSC	Carbamidomethyl@N-term; Carbamidomethyl(C)@8	cleaved C-A@C-term	0.000114945	982.407	492.211	982.407	492.211	2	9
				31.96	79.45	gi|115475824	0.0447935	96.93	PLTFLR	Carbamidomethyl@N-term	cleaved R-P@N-term	-0.000866635	802.469	402.242	802.47	402.242	2	7
				31.96	79.45	gi|115475824	0.0979971	96.74	TLTLIK	Carbamidomethyl@N-term		0.000761317	744.475	373.245	744.475	373.245	2	9
				31.96	79.45	gi|115475824	0.0893756	95.94	SVEFAIGDGLAVITTDNFMENVPTAQVK	Carbamidomethyl@N-term		0.00238599	3022.5	1008.51	3022.5	1008.51	3	11
7	eIF3f	Os05g01450	24	30.52	69.72	gi|115461611	2	99	AYISSNLSLGDR			-0.000532901	1294.65	648.333	1294.65	648.333	2	13
				30.52	69.72	gi|115461611	2	99	EVQSPIHLTVDTGFTR	Carbamidomethyl@N-term		0.00306749	1855.95	928.98	1855.94	928.979	2	14
				30.52	69.72	gi|115461611	2	99	FISDAVASMPK			-0.00166392	1164.58	583.299	1164.58	583.3	2	12
				30.52	69.72	gi|115461611	2	99	HLAAQFQEIPLDLR			-0.00250269	1649.89	550.969	1649.89	550.97	3	17
				30.52	69.72	gi|115461611	2	99	IQDNLALVYLSSITR			-0.00815809	1704.93	853.474	1704.94	853.478	2	16
				30.52	69.72	gi|115461611	2	99	LNTAAQIL			0.000448298	842.487	422.251	842.486	422.25	2	11
				30.52	69.72	gi|115461611	2	99	LSPAAFDKLFNDR		missed K-L@8	0.000645259	1492.77	498.597	1492.77	498.596	3	13
				30.52	69.72	gi|115461611	2	99	LYVLIDEIYK			-0.000988237	1267.71	634.86	1267.71	634.86	2	16
				30.52	69.72	gi|115461611	2	99	STIVEKLPNDLEGMESSMEK	Carbamidomethyl@N-term; GlyGly(K)@6; Oxidation(M)@14; Oxidation(M)@18	missed K-L@6	-0.00080999	2439.11	814.045	2439.11	814.045	3	20
				30.52	69.72	gi|115461611	2	99	TQISIAEK			-0.014282	888.477	445.246	888.492	445.253	2	12
				30.52	69.72	gi|115461611	2	99	VEAVVVFNICDSYVR	Carbamidomethyl@N-term; Carbamidomethyl(C)@10		-0.00256593	1825.9	913.958	1825.9	913.959	2	17
				30.52	69.72	gi|115461611	2	99	VGFDILK			-0.0017219	790.457	396.236	790.459	396.237	2	9
				30.52	69.72	gi|115461611	2	99	VIGTLLGSVLPDGTVHVR	Carbamidomethyl@N-term		-0.000490069	1889.07	630.698	1889.07	630.698	3	19
				30.52	69.72	gi|115461611	2	99	YVDDVVEGR			0.00019599	1050.5	526.256	1050.5	526.256	2	13
				30.52	69.72	gi|115461611	1.58503	99	LPNDLEGMESSMEK	Oxidation(M)@8; Oxidation(M)@12		0.00142963	1610.68	806.348	1610.68	806.347	2	21
				30.52	69.72	gi|115461611	0.116907	99	VIGTLLGSVLPDGTVHVRN	Carbamidomethyl@N-term	cleaved N-S@C-term; missed R-N@18	-0.00104289	2003.12	501.786	2003.12	501.786	4	12
				30.52	69.72	gi|115461611	0.0241089	99	PAAFDK		cleaved S-P@N-term	-1.00697	646.321	647.328	647.328	648.335	1	9
				30.52	69.72	gi|115461611	0.00261362	99	FYSREVQSPIHLTVDTGFTR	Carbamyl@N-term	cleaved D-F@N-term; missed R-E@4	0.0212089	2395.21	599.811	2395.19	599.805	4	12
				30.52	69.72	gi|115461611	0.00130484	99	LSPAAFDK	Carbamidomethyl@N-term; GlyGly(K)@8		0.000876245	1018.51	510.262	1018.51	510.261	2	12
				30.52	69.72	gi|115461611	0.251037	98.83	FQEIPLDLR		cleaved Q-F@N-term	2.98817e-05	1129.61	565.814	1129.61	565.814	2	8
				30.52	69.72	gi|115461611	0.462181	98.46	TVDTGFTR		cleaved L-T@N-term	-0.000835796	895.439	448.727	895.44	448.727	2	9
				30.52	69.72	gi|115461611	0.0105502	97.3	IQDNLALVY	Carbamidomethyl@N-term	cleaved Y-L@C-term	-0.000454719	1104.58	553.298	1104.58	553.298	2	9
				30.52	69.72	gi|115461611	0.00524306	96.88	HLAAQFQEIPL	Carbamidomethyl@N-term	cleaved L-D@C-term	0.00218458	1322.7	662.357	1322.7	662.356	2	8
				30.52	69.72	gi|115461611	0.00217692	95.63	LFNDRIQDNLALVYLSSITR		missed R-I@5	-0.977278	2349.29	1175.65	2350.26	1176.14	2	12
8	eIF3d	Os05g49150	25	25.18	51.97	gi|297604927	2	99	ATVFATDAILAALMCTPR	Carbamidomethyl@N-term; Carbamidomethyl(C)@15		0.000297254	1978	660.341	1978	660.341	3	19
				25.18	51.97	gi|297604927	2	99	DSVFDFTSVDDSLAAAAEDSSFR			-0.000767869	2451.07	818.031	2451.07	818.031	3	20
				25.18	51.97	gi|297604927	2	99	GAVLATELK			0.0074175	900.535	451.275	900.528	451.271	2	13
				25.18	51.97	gi|297604927	2	99	LAEEDKATVFATDAILAALMCTPR	Carbamidomethyl@N-term; Oxidation(M)@20; Carbamidomethyl(C)@21	missed K-A@6	-0.000627845	2679.32	894.115	2679.32	894.116	3	22
				25.18	51.97	gi|297604927	2	99	LDDEISIVAR			-0.00107119	1129.6	565.806	1129.6	565.806	2	13
				25.18	51.97	gi|297604927	2	99	LSFSVADQPEDLLLCGAVEYYDR	Carbamidomethyl@N-term; Carbamidomethyl(C)@15		0.00106785	2716.27	906.431	2716.27	906.43	3	20
				25.18	51.97	gi|297604927	2	99	NPAGPAALAAASR			-0.00260018	1165.62	583.816	1165.62	583.817	2	13
				25.18	51.97	gi|297604927	2	99	SIHSWDIVVQR			0.00163627	1338.71	670.36	1338.7	670.359	2	12
				25.18	51.97	gi|297604927	2	99	SSVDIQPDWTMR	Carbamidomethyl@N-term; Carbamyl(M)@11		-0.00163842	1533.69	767.851	1533.69	767.851	2	16
				25.18	51.97	gi|297604927	2	99	VTFDEPNPFASEGEEAASVGYR	Carbamidomethyl@N-term		0.00531237	2428.09	810.37	2428.08	810.368	3	14
				25.18	51.97	gi|297604927	2	99	VTTTDDPVIR			0.000492075	1115.58	558.799	1115.58	558.798	2	12
				25.18	51.97	gi|297604927	1.10791	99	LVDAKPPPR	Carbamidomethyl@N-term		0.000783211	1048.6	350.542	1048.6	350.542	3	13
				25.18	51.97	gi|297604927	0.714443	99	SIVDICMK	Carbamidomethyl@N-term; Carbamidomethyl(C)@6		0.0014831	1021.5	511.755	1021.49	511.754	2	11
				25.18	51.97	gi|297604927	0.464706	99	ITGVDWR	Carbamidomethyl@N-term		0.0010571	902.462	452.238	902.461	452.238	2	11
				25.18	51.97	gi|297604927	0.422508	99	FNQRPQLPQR	Carbamidomethyl@N-term		0.000104377	1339.71	670.863	1339.71	670.863	2	11
				25.18	51.97	gi|297604927	0.101824	99	QFLTLNALNEFDPK	Gln->pyro-Glu@N-term; GlyGly(K)@14		-0.00182923	1745.86	873.938	1745.86	873.938	2	18
				25.18	51.97	gi|297604927	0.091515	99	DGSQLDLLSVNETAQEQLPENK	Carbamidomethyl@N-term; Deamidated(N)@11		0.0379566	2485.22	829.414	2485.18	829.401	3	17
				25.18	51.97	gi|297604927	0.0788339	99	GAVLATELKN	Carbamidomethyl@N-term	cleaved N-N@C-term; missed K-N@9	0.000900128	1071.59	536.804	1071.59	536.803	2	12
				25.18	51.97	gi|297604927	0.0472076	99	RLAEEDKATVFATDAILAALMCTPR	Carbamidomethyl@N-term; Oxidation(M)@21; Carbamidomethyl(C)@22	missed R-L@1; missed K-A@7	-0.0282024	2835.4	709.857	2835.43	709.864	4	16
				25.18	51.97	gi|297604927	0.0177288	99	YVLVKDPAKPQVR	Carbamidomethyl@N-term; GlyGly(K)@9	missed K-D@5	-0.00127101	1682.95	561.989	1682.95	561.99	3	17
				25.18	51.97	gi|297604927	0.000869459	99	CEVHAVNADPGGGR	Carbamidomethyl(C)@1; Carbamidomethyl(E)@2; Carbamidomethyl(H)@4		-0.00117261	1551.68	518.235	1551.68	518.236	3	18
				25.18	51.97	gi|297604927	0.000434512	98.33	INQNFSQQVLLR	Carbamidomethyl@N-term	cleaved Y-I@N-term	-0.0606397	1515.76	506.259	1515.82	506.279	3	10
				25.18	51.97	gi|297604927	0.0952845	98.08	EQIPFANFTK	Carbamidomethyl@N-term		-0.00400067	1250.63	626.32	1250.63	626.322	2	10
				25.18	51.97	gi|297604927	0.0105502	97.75	WKLDDEISIVAR	GlyGly(K)@2	missed K-L@2	-0.00485948	1557.81	520.277	1557.82	520.279	3	11
				25.18	51.97	gi|297604927	0.000434512	96.51	GFDVGVVAFNPEGWGPPDTAPAPA	Dicarbamidomethyl(D)@3	cleaved M-G@N-term; cleaved A-S@C-term	-0.000991699	2481.16	828.06	2481.16	828.061	3	11
9	eIF3h	Os04g30780	23	23.3	59.37	gi|115457964	2	99	AAGEEPLPEEDPSNPIFKPIPEPSR	Carbamidomethyl@N-term; GlyGly(K)@18		0.0100248	2886.41	963.145	2886.4	963.142	3	18
				23.3	59.37	gi|115457964	2	99	ANPAAAAGPSGGAR	Protein Terminal Acetyl@N-term	cleaved M-A@N-term	-0.000310138	1208.59	605.302	1208.59	605.302	2	13
				23.3	59.37	gi|115457964	2	99	AVSTVTEEAPSPLR	GlyGly(S)@3	cleaved Q-A@N-term	-0.000257219	1569.8	785.907	1569.8	785.907	2	17
				23.3	59.37	gi|115457964	2	99	KAAGEEPLPEEDPSNPIFKPIPEPSR		missed K-A@1	0.00418155	2843.44	711.867	2843.43	711.866	4	14
				23.3	59.37	gi|115457964	2	99	LEGYLVTNQISSYCNHINGVAGQNFNR	Carbamidomethyl(C)@14		-0.000897439	3067.46	767.871	3067.46	767.872	4	16
				23.3	59.37	gi|115457964	2	99	LTDSFMDLYR	Carbamidomethyl@N-term; Oxidation(M)@6		-0.000468608	1332.6	667.308	1332.6	667.308	2	15
				23.3	59.37	gi|115457964	2	99	QQSQQQAWLQK	Gln->pyro-Glu@N-term		0.00118542	1354.66	678.339	1354.66	678.339	2	17
				23.3	59.37	gi|115457964	2	99	SFLQAVSTVTEEAPSPLR			-4.02484	1926.97	643.332	1931	644.674	3	20
				23.3	59.37	gi|115457964	2	99	SNQGVLALK			-0.000874808	928.533	465.274	928.534	465.274	2	14
				23.3	59.37	gi|115457964	2	99	VSNSALVSAFMTELEPESPVSQCDFDR	Carbamidomethyl@N-term; Oxidation(M)@11; Carbamidomethyl(C)@23		0.000557654	3087.38	1030.13	3087.38	1030.13	3	22
				23.3	59.37	gi|115457964	2	99	VVQMEGLAVLK	Oxidation(M)@4		-0.000519614	1201.67	601.844	1201.67	601.844	2	16
				23.3	59.37	gi|115457964	0.468521	99	NNGLTGEK	Carbamidomethyl@N-term		0.00105228	888.431	445.223	888.43	445.222	2	11
				23.3	59.37	gi|115457964	0.249492	99	VSNSALVSAF	Carbamidomethyl@N-term	cleaved F-M@C-term	-0.000417359	1050.53	526.274	1050.53	526.275	2	12
				23.3	59.37	gi|115457964	0.195179	99	LSWVDIFEEIPIK	Carbamidomethyl@N-term; Dioxidation(W)@3		-0.00291531	1676.86	839.439	1676.87	839.44	2	17
				23.3	59.37	gi|115457964	0.164944	99	NLEFLIGCMDDLSSEQNK	Carbamidomethyl@N-term; Carbamidomethyl(C)@8; Oxidation(M)@9		0.00297359	2184.97	729.331	2184.97	729.33	3	16
				23.3	59.37	gi|115457964	0.155523	99	LEGYLVTNQISSY		cleaved Y-C@C-term	-0.000852666	1485.73	743.874	1485.74	743.875	2	12
				23.3	59.37	gi|115457964	0.0186345	99	ARKAAGEEPLPEEDPSNPIFKPIPEPSR	Deamidated(R)@2	cleaved M-A@N-term; missed R-K@2; missed K-A@3	-0.0278114	3071.53	768.889	3071.56	768.896	4	12
				23.3	59.37	gi|115457964	0.00174066	99	MTELEPESPVSQCDFDR	Oxidation(M)@1; Carbamidomethyl(T)@2; Carbamidomethyl(C)@13	cleaved F-M@N-term	0.00576477	2111.88	1056.95	2111.88	1056.95	2	10
				23.3	59.37	gi|115457964	0.000869459	99	VSNSALVSAFMTELEPESPVSQCDFDRLK	Carbamidomethyl@N-term; Carbamidomethyl(E)@15; Carbamidomethyl(C)@23	missed R-L@27	0.00214935	3369.59	843.404	3369.59	843.404	4	14
				23.3	59.37	gi|115457964	0.000434512	99	PEEDPSNPIFKPIPEPSR	Deamidated(N)@7; GlyGly(K)@11	cleaved L-P@N-term	0.00398869	2163.05	722.025	2163.05	722.023	3	12
				23.3	59.37	gi|115457964	0.00261362	97.9	LEGYLVTN	Carbamidomethyl@N-term	cleaved N-Q@C-term	0.00468551	964.491	483.253	964.487	483.251	2	8
				23.3	59.37	gi|115457964	0.00261362	97.35	SNQGVLAL	Carbamidomethyl@N-term	cleaved L-K@C-term	0.00319812	857.464	429.739	857.461	429.738	2	8
				23.3	59.37	gi|115457964	0.000869459	97.23	LSTAPFMER	Carbamidomethyl@N-term; Dethiomethyl(M)@7		0.002607	1059.54	354.187	1059.53	354.186	3	11
10	eIF3g	Os02g54700	21	22.2	63.32	gi|115449135	2	99	AEEPSASGDPLASK			0.00235077	1357.64	679.827	1357.64	679.825	2	15
				22.2	63.32	gi|115449135	2	99	DLAPQTEAFVDRPPTADGSGPPGGAVK			-0.00423983	2649.3	884.107	2649.3	884.108	3	13
				22.2	63.32	gi|115449135	2	99	FGDAVQEDVGAR			0.000673056	1262.59	632.302	1262.59	632.302	2	17
				22.2	63.32	gi|115449135	2	99	IRWGELEEDDEGDLDFLLPPR	Carbamidomethyl@N-term	missed R-W@2	-0.00133124	2570.23	857.75	2570.23	857.75	3	16
				22.2	63.32	gi|115449135	2	99	LNGYGYDNLILR	Ammonia-loss(N)@2		2.99471e-05	1392.7	697.359	1392.7	697.359	2	19
				22.2	63.32	gi|115449135	2	99	LTMVSTEEIVLERPR			-0.00103188	1771.95	591.657	1771.95	591.657	3	11
				22.2	63.32	gi|115449135	2	99	VTNLSEDTREPDLLELFR		missed R-E@9	-0.000293376	2146.09	716.371	2146.09	716.371	3	25
				22.2	63.32	gi|115449135	2	99	WGELEEDDEGDLDFLLPPR	Carbamidomethyl@N-term		-0.000876755	2301.04	1151.53	2301.04	1151.53	2	19
				22.2	63.32	gi|115449135	1.42022	99	AVEVATQK	Protein Terminal Acetyl@N-term	cleaved M-A@N-term	0.000771136	886.477	444.246	886.476	444.245	2	12
				22.2	63.32	gi|115449135	1.18709	99	VTNLSEDTR	Carbamidomethyl@N-term		0.00143411	1090.53	546.271	1090.53	546.27	2	14
				22.2	63.32	gi|115449135	0.987163	99	VEWATPRPN	Carbamidomethyl@N-term		0.000817226	1125.56	563.786	1125.56	563.786	2	13
				22.2	63.32	gi|115449135	0.844664	99	VYVAVDQK	Carbamidomethyl@N-term		0.00152401	977.52	489.767	977.518	489.766	2	12
				22.2	63.32	gi|115449135	0.524329	99	SGAVLMVCR	Carbamidomethyl@N-term; Oxidation(M)@6; Carbamidomethyl(C)@8		0.000415536	1064.51	533.263	1064.51	533.263	2	15
				22.2	63.32	gi|115449135	0.315155	99	DLAPQTEAFVDRPPTADGSGPPGGAVKG	Carbamidomethyl@N-term	cleaved G-A@C-term; missed K-G@27	-0.000434993	2763.35	922.123	2763.35	922.123	3	15
				22.2	63.32	gi|115449135	0.244125	99	VEWATPR	Carbamidomethyl@N-term	cleaved R-P@C-term	-0.000855616	914.46	458.237	914.461	458.238	2	11
				22.2	63.32	gi|115449135	0.0400052	99	LTMVSTEEIVLER	Oxidation(M)@3	cleaved R-P@C-term	-0.0322111	1534.76	768.387	1534.79	768.403	2	10
				22.2	63.32	gi|115449135	0.00348833	99	VVSGPDENGFK	Carbamidomethyl@N-term; GlyGly(K)@11		0.00148372	1318.62	660.316	1318.62	660.315	2	14
				22.2	63.32	gi|115449135	0.00174066	99	VVSGPDENGFKK	Carbamidomethyl@N-term; GlyGly(K)@12	missed K-K@11	0.00241388	1446.71	724.364	1446.71	724.362	2	13
				22.2	63.32	gi|115449135	0.000434512	99	GFGFVNFVHR	Carbamidomethyl@N-term; Carbamidomethyl(H)@9		0.00161974	1292.64	431.888	1292.64	431.888	3	12
				22.2	63.32	gi|115449135	0.59346	98.89	EPDLLELFR	Glu->pyro-Glu@N-term		0.0012795	1112.59	557.301	1112.59	557.301	2	13
				22.2	63.32	gi|115449135	0.0357404	95.03	TFGPVSR	Carbamidomethyl@N-term		0.00209999	819.426	410.72	819.424	410.719	2	9
11	eIF3k	Os03g08450	18	17.4	67.7	gi|297600424	2	99	LSVQIVSR			-0.00259521	900.537	451.276	900.539	451.277	2	12
				17.4	67.7	gi|297600424	2	99	LYQFEPER			0.000644992	1080.52	541.27	1080.52	541.269	2	11
				17.4	67.7	gi|297600424	2	99	NEFNHPELK			0.000681013	1126.54	564.278	1126.54	564.278	2	13
				17.4	67.7	gi|297600424	2	99	PVLAEAINIEGLALDK	Carbamidomethyl@N-term	cleaved R-P@N-term	-0.00190238	1721.95	861.985	1721.96	861.985	2	17
				17.4	67.7	gi|297600424	2	99	QFWDEASK	Gln->pyro-Glu@N-term		-0.00114537	992.423	497.219	992.424	497.219	2	10
				17.4	67.7	gi|297600424	2	99	SQLIVLPR			0.000496651	924.576	463.295	924.576	463.295	2	12
				17.4	67.7	gi|297600424	2	99	TLIVLSHYLETAR			0.00078991	1514.85	505.956	1514.85	505.956	3	15
				17.4	67.7	gi|297600424	2	99	VPRPVLAEAINIEGLALDK	Carbamidomethyl@N-term		-0.000854929	2074.18	692.4	2074.18	692.4	3	25
				17.4	67.7	gi|297600424	1.12494	99	NTAETVPFEHVTR	Carbamidomethyl@N-term		0.00209045	1556.76	519.927	1556.76	519.927	3	14
				17.4	67.7	gi|297600424	0.187755	99	AIHVLSLTYQK	Carbamidomethyl@N-term	cleaved Y-A@N-term	-0.00420553	1328.74	443.921	1328.75	443.922	3	12
				17.4	67.7	gi|297600424	0.00568285	99	DQVSNQTYNLDANLSLLR	Carbamidomethyl@N-term	cleaved N-D@N-term	-0.00106467	2120.05	707.69	2120.05	707.691	3	14
				17.4	67.7	gi|297600424	0.00568285	99	NLDANLSLLR	Carbamidomethyl@N-term	cleaved Y-N@N-term	-0.000534464	1184.65	593.333	1184.65	593.333	2	13
				17.4	67.7	gi|297600424	0.00480371	99	KNTAETVPFEHVTR	Carbamidomethyl@N-term; Carbamidomethyl(H)@11	missed K-N@1	0.00300719	1741.88	581.633	1741.87	581.632	3	17
				17.4	67.7	gi|297600424	0.000869459	99	FLEHHIANSGWVIEK	Carbamidomethyl@N-term; Carbamidomethyl(H)@4		0.00574137	1892.96	474.247	1892.95	474.246	4	13
				17.4	67.7	gi|297600424	0.00348833	98.17	DANLSLLR	Carbamidomethyl@N-term	cleaved L-D@N-term	-0.000739058	957.524	479.769	957.524	479.769	2	10
				17.4	67.7	gi|297600424	0.0599818	97.65	IFPVLS	Carbamidomethyl@N-term		0.00141014	731.423	366.719	731.422	366.718	2	7
				17.4	67.7	gi|297600424	0.00174066	96.64	VPRPVLAEAINIEGLAL	Carbamidomethyl@N-term	cleaved L-D@C-term	-0.000758452	1831.06	916.535	1831.06	916.536	2	10
				17.4	67.7	gi|297600424	0.00833099	96.23	NILDVVPGFEQAIQSY	Carbamidomethyl@N-term	cleaved Y-A@C-term	0.00215101	1848.93	617.317	1848.93	617.316	3	9
12	dynamin family protein	Os01g69130	18	13.57	31.54	gi|222619771	2	99	GYSLDADATGLPR	Carbamidomethyl@N-term; Carbamidomethyl(Y)@2		-0.000549238	1448.69	725.352	1448.69	725.352	2	17
				13.57	31.54	gi|222619771	2	99	SLEDVDPCEDVTDEDIR	Carbamidomethyl@N-term; Carbamidomethyl(C)@8		-0.0011237	2062.86	1032.44	2062.86	1032.44	2	12
				13.57	31.54	gi|222619771	2	99	SSVLEALVGR			2.31516e-05	1029.58	515.798	1029.58	515.798	2	10
				13.57	31.54	gi|222619771	2	99	TCIILAVSPANADLSNSDALQIAR	Carbamidomethyl@N-term; Carbamidomethyl(C)@2		-0.00237712	2569.31	857.446	2569.32	857.446	3	15
				13.57	31.54	gi|222619771	2	99	TLDEIPLEADTVER			-0.000726869	1599.8	800.907	1599.8	800.907	2	16
				13.57	31.54	gi|222619771	1.00436	99	VPVGDQPTDIEAR	Carbamidomethyl@N-term		-2.1191e-05	1452.72	727.368	1452.72	727.368	2	19
				13.57	31.54	gi|222619771	0.407823	99	LLNILAK	Carbamidomethyl@N-term		-0.000439467	840.543	421.279	840.543	421.279	2	8
				13.57	31.54	gi|222619771	0.406714	99	NEDISTIELCGGAR	Carbamidomethyl@N-term; Carbamidomethyl(C)@10		-0.0208442	1590.71	796.362	1590.73	796.373	2	17
				13.57	31.54	gi|222619771	0.19382	99	LGYVGVVNR	Carbamidomethyl@N-term		0.000128215	1032.57	517.293	1032.57	517.293	2	10
				13.57	31.54	gi|222619771	0.19382	99	NFLLGNVIPLR	Carbamidomethyl@N-term		-0.000566903	1311.77	656.89	1311.77	656.89	2	15
				13.57	31.54	gi|222619771	0.146302	99	EPPVVLKPSESQSEQEALEIAITK	Carbamidomethyl@N-term		-0.00175706	2678.4	893.807	2678.4	893.808	3	10
				13.57	31.54	gi|222619771	0.000869459	99	RPADAEADEWGEFLHLPGR	Carbamidomethyl@N-term; Carbamidomethyl(H)@15		-0.00174762	2279.07	570.775	2279.07	570.775	4	16
				13.57	31.54	gi|222619771	0.000434512	99	ELSFYGDPVESK	Carbamidomethyl@N-term; GlyGly(K)@12		-0.002591	1540.7	771.358	1540.7	771.36	2	12
				13.57	31.54	gi|222619771	0.0716041	98.51	TVLPGLK	Carbamidomethyl@N-term		-4.13495e-06	783.485	392.75	783.485	392.75	2	8
				13.57	31.54	gi|222619771	1.02687	98.35	LQDIFSQLGSSSTIDLPQVAVVGSQSSGK			0.000236539	2947.51	983.512	2947.51	983.512	3	12
				13.57	31.54	gi|222619771	0.0579919	98.19	SALFVPEVPFEVLVR	Carbamidomethyl@N-term		-0.00226428	1757.97	879.992	1757.97	879.993	2	13
				13.57	31.54	gi|222619771	0.00392635	97.65	CLAVELQQFPLLR	Carbamidomethyl(C)@1; Carbamidomethyl(E)@5		-0.00221676	1642.88	822.449	1642.89	822.451	2	10
				13.57	31.54	gi|222619771	0.0259491	95.63	SYYNIVR	Carbamidomethyl@N-term		0.0007399	970.488	486.251	970.487	486.251	2	9
13	eIF3e	Os07g07250	13	12.78	61.45	gi|50509965	2	99	HLYPEEEILEAK			0.00799363	1469.75	490.923	1469.74	490.921	3	13
				12.78	61.45	gi|50509965	2	99	IEEGNSITVPLRDEFLENAR		missed R-D@12	-1.83159e-05	2301.16	768.061	2301.16	768.061	3	15
				12.78	61.45	gi|50509965	2	99	LAAEILMQNWDVALEELNR	Carbamidomethyl@N-term; Carbamyl(M)@7		-0.00698531	2327.15	776.724	2327.16	776.727	3	20
				12.78	61.45	gi|50509965	2	99	LTSLGEAIDNIHQNQQIGPDQIETLYQYAK	Carbamidomethyl@N-term		0.00447888	3456.72	865.187	3456.72	865.186	4	19
				12.78	61.45	gi|50509965	2	99	YDEGELWIMNLVR	Carbamidomethyl@N-term		-0.0033001	1693.81	847.912	1693.81	847.914	2	21
				12.78	61.45	gi|50509965	0.9914	99	IEEGNSITVPLR	Carbamidomethyl@N-term		0.00282866	1383.74	692.877	1383.74	692.875	2	13
				12.78	61.45	gi|50509965	0.562249	99	FQFDCGNYSFAAQYLHQYR	Carbamidomethyl@N-term; Carbamidomethyl(C)@5		0.000400582	2471.08	824.699	2471.08	824.699	3	17
				12.78	61.45	gi|50509965	0.393619	99	RIEEGNSITVPLRDEFLENAR	Carbamidomethyl@N-term	missed R-I@1; missed R-D@13	-0.000827819	2514.28	629.578	2514.28	629.578	4	18
				12.78	61.45	gi|50509965	0.383	99	SIDIGMLSQK	Carbamidomethyl@N-term; Oxidation(M)@6		-0.00128601	1163.58	582.799	1163.59	582.8	2	15
				12.78	61.45	gi|50509965	0.320572	99	NIVEPAQAMQQATR	Carbamidomethyl@N-term; Oxidation(M)@9		-0.000572106	1628.79	815.404	1628.79	815.404	2	14
				12.78	61.45	gi|50509965	0.000869459	99	YGTDDVPEDMVK	Carbamidomethyl@N-term; Oxidation(M)@10; GlyGly(K)@12		0.000113475	1554.65	778.333	1554.65	778.333	2	15
				12.78	61.45	gi|50509965	0.0985417	98.93	ALCTNIER	Carbamidomethyl@N-term; Carbamidomethyl(C)@3		-5.11735e-05	1032.5	517.258	1032.5	517.258	2	10
				12.78	61.45	gi|50509965	0.0291884	96.44	NGIIDLFFQER	Carbamidomethyl@N-term		-0.00143461	1407.71	704.864	1407.71	704.865	2	10
14	membrane-associated 30 kDa protein	Os01g67000	16	11.51	47	gi|115441587	2	99	AAEQASDDWYR			0.0022581	1310.56	656.285	1310.55	656.284	2	12
				11.51	47	gi|115441587	2	99	DIEIENELNELR			-0.00232299	1485.73	743.872	1485.73	743.873	2	16
				11.51	47	gi|115441587	2	99	GVVENLVSNTR			0.00116996	1186.63	594.323	1186.63	594.323	2	14
				11.51	47	gi|115441587	2	99	ILDQAVLEMNDDLTK	Carbamidomethyl@N-term; Oxidation(M)@9		0.0020546	1789.88	895.947	1789.88	895.946	2	16
				11.51	47	gi|115441587	2	99	VSEMLGNVNTSGALSAFEK	Carbamidomethyl@N-term; Oxidation(M)@4		0.00180066	2025.97	676.33	2025.97	676.33	3	16
				11.51	47	gi|115441587	0.931814	99	AQLALQKGDEDLAR	Carbamidomethyl@N-term	missed K-G@7	0.000451879	1583.83	792.921	1583.83	792.921	2	19
				11.51	47	gi|115441587	0.414539	99	AQLALQK	Carbamidomethyl@N-term		0.00127614	827.488	414.751	827.487	414.751	2	11
				11.51	47	gi|115441587	0.0357404	99	FALLETSSVDDDLAQMK	Carbamidomethyl@N-term; Oxidation(M)@16		0.00090543	1954.92	652.647	1954.92	652.647	3	13
				11.51	47	gi|115441587	0.0209071	99	VSEMLGNVNTSGAL	Carbamidomethyl@N-term; Oxidation(M)@4	cleaved L-S@C-term	-0.00121944	1463.69	732.853	1463.69	732.854	2	13
				11.51	47	gi|115441587	0.015923	99	FALLETSSVDDDLAQMKK	Carbamidomethyl@N-term; Oxidation(M)@16	missed K-K@17	-0.00837789	2083.01	695.343	2083.01	695.345	3	11
				11.51	47	gi|115441587	0.015923	99	VMAMESQAEALGQLATDDLEGK	Carbamidomethyl@N-term; Oxidation(M)@2; Oxidation(M)@4		0.00186176	2395.09	799.371	2395.09	799.37	3	24
				11.51	47	gi|115441587	0.00612309	99	QATAQVLASQK	Carbamidomethyl@N-term; GlyGly(K)@11		0.000190915	1314.69	658.352	1314.69	658.352	2	15
				11.51	47	gi|115441587	0.00392635	99	RAQLALQKGDEDLAR	Arg->GluSA(R)@1; Deamidated(Q)@3	missed R-A@1; missed K-G@8	0.0125674	1640.85	821.432	1640.84	821.426	2	13
				11.51	47	gi|115441587	0.00174066	99	SYANAVLSSFEDPEK	Carbamidomethyl@N-term; Methyl(E)@14		-0.00385939	1726.8	864.408	1726.81	864.41	2	16
				11.51	47	gi|115441587	0.00217692	98.31	NVNTSGALSAFEK	Deamidated(N)@1; Deamidated(N)@3	cleaved G-N@N-term	0.000382141	1338.63	670.323	1338.63	670.322	2	11
				11.51	47	gi|115441587	0.0109954	98.27	SYANAVLSSFEDPEKILDQAVLEMNDDLTK	Carbamidomethyl@N-term; Oxidation(M)@24	missed K-I@15	0.0107797	3427.65	857.918	3427.63	857.916	4	13
15	eIF3l	Os05g13950	17	10.63	45.56	gi|115462737	2	99	ASSAAAAFYR	Protein Terminal Acetyl@N-term	cleaved M-A@N-term	9.57559e-05	1055.5	528.759	1055.5	528.759	2	16
				10.63	45.56	gi|115462737	2	99	FITASPPVLR			-0.00163328	1099.64	550.826	1099.64	550.827	2	11
				10.63	45.56	gi|115462737	2	99	THEEIALLK			-0.00034964	1052.59	527.3	1052.59	527.301	2	13
				10.63	45.56	gi|115462737	0.772113	99	VQGLTPAQR	Carbamidomethyl@N-term		0.000371545	1025.56	513.788	1025.56	513.788	2	13
				10.63	45.56	gi|115462737	0.603801	99	LIDENVGTQLK	Carbamidomethyl@N-term		-0.0011132	1285.69	643.851	1285.69	643.851	2	13
				10.63	45.56	gi|115462737	0.578396	99	EPYTNYNQDAYR	Carbamidomethyl@N-term		0.000753326	1589.68	795.845	1589.67	795.845	2	13
				10.63	45.56	gi|115462737	0.434152	99	LYSTITIGK	Carbamidomethyl@N-term		0.000888011	1051.59	526.803	1051.59	526.803	2	12
				10.63	45.56	gi|115462737	0.341989	99	LFLYEVK	Carbamidomethyl@N-term		-0.000396888	967.537	484.776	967.538	484.776	2	11
				10.63	45.56	gi|115462737	0.336299	99	DREDAAPPSSGPGGGGAMAAYDPSYVPDSVK	Carbamidomethyl@N-term; Oxidation(M)@18	missed R-E@2	0.00405968	3093.37	1032.13	3093.36	1032.13	3	13
				10.63	45.56	gi|115462737	0.321482	99	YMDVDEVTLR	Carbamidomethyl@N-term; Oxidation(M)@2		0.000549427	1312.6	657.306	1312.6	657.306	2	14
				10.63	45.56	gi|115462737	0.303644	99	VGLEQFTATDGYDYEGGSNVLK	Carbamidomethyl@N-term		-7.67104e-05	2419.12	807.38	2419.12	807.38	3	22
				10.63	45.56	gi|115462737	0.263604	99	SPQYDQLLK	Carbamidomethyl@N-term	cleaved N-S@N-term	-0.000438396	1147.59	574.801	1147.59	574.801	2	14
				10.63	45.56	gi|115462737	0.260428	99	SMIGEILER	Carbamidomethyl@N-term; Oxidation(M)@2		0.000920668	1119.56	560.787	1119.56	560.787	2	13
				10.63	45.56	gi|115462737	0.0710923	99	RYIDGIR	Carbamidomethyl@N-term	missed R-Y@1	-0.00615366	948.508	475.261	948.514	475.264	2	10
				10.63	45.56	gi|115462737	0.069051	99	YDDEAYAIYDELFSYACPK	Carbamidomethyl@N-term; Carbamidomethyl(C)@17		-0.00250169	2389.01	1195.51	2389.01	1195.51	2	14
				10.63	45.56	gi|115462737	0.0195421	99	ILLYILK	GlyGly(K)@7		0.00112792	988.633	495.324	988.632	495.323	2	10
				10.63	45.56	gi|115462737	0.0665127	98.89	QQQLLSGIR	Carbamidomethyl@N-term		0.000297245	1098.61	550.315	1098.61	550.315	2	10
16	heat shock 22 kDa protein	Os06g11610	9	8.95	40.32	gi|125554572; gi|115467126	2	99	DVFQVNVE			0.00344029	948.459	475.237	948.455	475.235	2	10
				8.95	40.32	gi|125554572; gi|115467126	2	99	LLALMEDAAVATAAAPGTNGLATAAAR			0.00168995	2510.32	837.78	2510.32	837.779	3	22
				8.95	40.32	gi|125554572; gi|115467126	2	99	RIELPADAFK	Carbamidomethyl@N-term	missed R-I@1	0.00478354	1215.67	406.229	1215.66	406.228	3	13
				8.95	40.32	gi|125554572; gi|115467126	2	99	VWAEQNSLVIK	Carbamidomethyl@N-term		-4.90922e-05	1342.72	672.37	1342.72	672.37	2	16
				8.95	40.32	gi|125554572; gi|115467126	0.504456	99	KDVFQVNVE	Carbamidomethyl@N-term	missed K-D@1	-0.000660539	1133.57	567.793	1133.57	567.793	2	12
				8.95	40.32	gi|125554572; gi|115467126	0.268411	99	PVTAPAAATATNAASR	Carbamidomethyl@N-term	cleaved K-P@N-term	-0.00358535	1525.78	763.898	1525.78	763.9	2	17
				8.95	40.32	gi|125554572; gi|115467126	0.139063	99	IELPADAFK	Carbamidomethyl@N-term		-0.000983288	1059.56	530.787	1059.56	530.787	2	10
				8.95	40.32	gi|125554572; gi|115467126	0.00436481	99	FFSASDVLDPFGAPTSLGR	Carbamidomethyl@N-term	cleaved F-F@N-term	0.000444222	2040	1021	2040	1021	2	13
				8.95	40.32	gi|125554572; gi|115467126	0.0357404	98.62	VSMPGLGK	Carbamidomethyl@N-term		-0.0014491	844.446	423.23	844.448	423.231	2	9
17	tubulin/FtsZ domain containing protein	Os11g14220	10	6.28	33.48	gi|115484939; gi|110617748	2	99	FDGALNVDVNEFQTNLVPYPR	Carbamidomethyl@N-term		0.00237009	2464.2	822.409	2464.2	822.408	3	21
				6.28	33.48	gi|115484939; gi|110617748	2	99	TVGGGDDAFNTFFSETGAGK			0.0032179	1976.88	659.967	1976.88	659.966	3	13
				6.28	33.48	gi|115484939; gi|110617748	1.10791	99	TIQFVDWCPTGFK	Carbamidomethyl@N-term; Carbamidomethyl(C)@8		-0.00160814	1654.78	828.397	1654.78	828.398	2	18
				6.28	33.48	gi|115484939; gi|110617748	0.787812	99	SLDIERPTYTNLNR	Carbamidomethyl@N-term		0.0013692	1747.89	583.636	1747.89	583.636	3	14
				6.28	33.48	gi|115484939; gi|110617748	0.235824	99	AVFVDLEPTVIDEVR	Carbamidomethyl@N-term		0.000581819	1757.92	586.981	1757.92	586.981	3	15
				6.28	33.48	gi|115484939; gi|110617748	0.0824945	99	LVSQVISSLTASLR	Carbamidomethyl@N-term		-0.00359245	1529.87	510.965	1529.88	510.967	3	13
				6.28	33.48	gi|115484939; gi|110617748	0.0433514	99	AVCMISNSTSVVEVFSR	Carbamidomethyl@N-term; Carbamidomethyl(C)@3; Oxidation(M)@4		0.00362846	1957.93	979.971	1957.92	979.969	2	11
				6.28	33.48	gi|115484939; gi|110617748	0.00130484	99	DVNAAVATIK	Carbamidomethyl@N-term; GlyGly(K)@10		0.000586511	1171.62	586.817	1171.62	586.817	2	14
				6.28	33.48	gi|115484939; gi|110617748	0.00174066	98.48	CGINYQPPSVVPGGDLAK	Carbamidomethyl(C)@1; Carbamidomethyl(Y)@5		0.0025318	1927.95	643.657	1927.95	643.656	3	11
				6.28	33.48	gi|115484939; gi|110617748	0.00921731	95.19	EIVDLCLDR	Carbamidomethyl@N-term; Carbamidomethyl(C)@6		-0.000130429	1188.58	595.298	1188.58	595.298	2	9
18	glyceraldehyde-3-phosphate dehydrogenase	Os08g03290	7	5.08	21.56	gi|125548785; gi|115459078	2	99	AASFNIIPSSTGAAK	Carbamidomethyl@N-term		-0.00485003	1490.77	746.391	1490.77	746.394	2	14
				5.08	21.56	gi|125548785; gi|115459078	2	99	VPTVDVSVVDLTVR			-0.00161419	1497.84	749.927	1497.84	749.927	2	18
				5.08	21.56	gi|125548785; gi|115459078	0.821023	99	AGIALNDNFVK	Carbamidomethyl@N-term		0.00196272	1217.64	609.828	1217.64	609.828	2	13
				5.08	21.56	gi|125548785; gi|115459078	0.20204	99	GILGYVEEDLVSTDFQGDNR	Carbamidomethyl@N-term		-0.00989486	2283.06	762.026	2283.07	762.029	3	17
				5.08	21.56	gi|125548785; gi|115459078	0.0315171	99	VVISAPSK	Carbamidomethyl@N-term		-0.00183953	856.5	429.257	856.502	429.258	2	10
				5.08	21.56	gi|125548785; gi|115459078	0.011441	96.62	TLLFGEK	Carbamidomethyl@N-term		0.00112182	863.477	432.745	863.475	432.745	2	8
				5.08	21.56	gi|125548785; gi|115459078	0.00877392	95.24	IGINGFGR	Carbamidomethyl@N-term		0.000175112	889.477	445.746	889.477	445.746	2	9
19	tubulin/FtsZ domain containing protein	Os05g34170	9	4.51	17.15	gi|222631593; gi|218196797; gi|115463893	2	99	GHYTEGAELIDSVLDVVR			0.000141309	1971.99	658.337	1971.99	658.337	3	19
				4.51	17.15	gi|222631593; gi|218196797; gi|115463893	1.06048	99	FPGQLNSDLR	Carbamidomethyl@N-term		-1.01035e-05	1202.6	602.309	1202.6	602.309	2	13
				4.51	17.15	gi|222631593; gi|218196797; gi|115463893	0.679854	99	VNVYYNEASCGR	Carbamidomethyl@N-term; Carbamidomethyl(C)@10		0.0017275	1487.65	744.831	1487.65	744.83	2	16
				4.51	17.15	gi|222631593; gi|218196797; gi|115463893	0.600326	99	SSVCDIPPR	Carbamidomethyl@N-term; Carbamidomethyl(C)@4		0.0071788	1086.52	544.267	1086.51	544.264	2	13
				4.51	17.15	gi|222631593; gi|218196797; gi|115463893	0.0783135	99	AVLMDLEPGTMDSVR	Carbamidomethyl@N-term; Oxidation(M)@4; Oxidation(M)@11		-0.00843155	1721.79	861.901	1721.8	861.905	2	12
				4.51	17.15	gi|222631593; gi|218196797; gi|115463893	0.0438316	99	VSEQFTAMFR	Carbamidomethyl@N-term; Oxidation(M)@8		0.00283967	1287.59	644.805	1287.59	644.803	2	12
				4.51	17.15	gi|222631593; gi|218196797; gi|115463893	0.000434512	99	NSSYFVEWIPNNVK	Carbamidomethyl@N-term; GlyGly(K)@14		0.000498472	1866.89	934.453	1866.89	934.452	2	17
				4.51	17.15	gi|222631593; gi|218196797; gi|115463893	0.0390538	98.97	LAVNLIPFPR	Carbamidomethyl@N-term		-0.000323983	1195.71	598.861	1195.71	598.861	2	13
				4.51	17.15	gi|222631593; gi|218196797; gi|115463893	0.00261362	96.87	YLTASAMFR	Carbamidomethyl@N-term; Oxidation(M)@7		0.00174368	1131.54	566.777	1131.54	566.776	2	10
20	eIF3i	Os05g16660	4	4.17	77.91	gi|115462873	2	99	IADDPDDQSEESLLVISGIK			0.000258029	2143.05	715.359	2143.05	715.358	3	20
				4.17	77.91	gi|115462873	2	99	LWDVQTGAELFTFR			-0.00099985	1681.85	841.93	1681.85	841.93	2	21
				4.17	77.91	gi|115462873	0.164309	99	RIADDPDDQSEESLLVISGIK	Carbamidomethyl@N-term	missed R-I@1	-0.00170679	2356.17	786.399	2356.18	786.399	3	18
				4.17	77.91	gi|115462873	0.00436481	99	IADDPDDQSEESLLVISGIKG	Carbamidomethyl@N-term	cleaved G-R@C-term; missed K-G@20	-0.00227145	2257.09	753.372	2257.1	753.373	3	19
21	actin	Os11g06390	7	3.38	29.97	gi|115484337	2	99	SYELPDGQVITIGAER	Carbamidomethyl@N-term		1.52227e-05	1803.9	602.307	1803.9	602.307	3	19
				3.38	29.97	gi|115484337	0.939302	99	VAPEEHPVLLTEAPLNPK	Carbamidomethyl@N-term		0.0027047	2010.08	671.034	2010.08	671.033	3	14
				3.38	29.97	gi|115484337	0.175224	99	AVFPSIVGRPR	Carbamidomethyl@N-term		0.000170768	1254.72	419.247	1254.72	419.247	3	12
				3.38	29.97	gi|115484337	0.0963675	99	AGFAGDDAPR	Carbamidomethyl@N-term		0.00345054	1032.47	517.24	1032.46	517.239	2	11
				3.38	29.97	gi|115484337	0.091515	99	AVFPSIVGR	Carbamidomethyl@N-term	cleaved R-P@C-term	0.00149088	1001.57	501.791	1001.57	501.79	2	10
				3.38	29.97	gi|115484337	0.05061	99	GILTLK	Carbamidomethyl@N-term		0.000629379	700.449	351.232	700.448	351.231	2	7
				3.38	29.97	gi|115484337	0.0209071	99	KDLYGNIVLSGGSTMFPGIADR	Carbamidomethyl@N-term; Oxidation(M)@15	missed K-D@1	-0.00497812	2383.18	795.4	2383.18	795.402	3	15
22	eIF3c	Os02g03080	4	3.05	37.65	gi|41053020	2	99	TGGTFEGAPPR			0.000255878	1088.53	545.27	1088.53	545.27	2	14
				3.05	37.65	gi|41053020	0.886057	99	RVELVYYKPQEVYDSMR		missed R-V@1	-1.00627	2173.08	544.277	2174.08	544.528	4	14
				3.05	37.65	gi|41053020	0.112383	99	VNESSTVPNMYIK	Carbamidomethyl@N-term; Oxidation(M)@10		-0.00245269	1553.74	777.876	1553.74	777.877	2	15
				3.05	37.65	gi|41053020	0.0510982	99	QVSDNNRGPPPFVVIPEVVPR	Carbamidomethyl@N-term; Deamidated(N)@5	missed R-G@7	0.00148877	2373.25	792.089	2373.24	792.089	3	13
23	mTERF domain containing protein	Os05g33460	3	2.48	8.02	gi|125552287	2	99	IGEIFEDLK			-0.000139184	1062.56	532.287	1062.56	532.287	2	8
				2.48	8.02	gi|125552287	0.4698	99	SAPLLLTVDPDR	Carbamidomethyl@N-term		-0.00150582	1352.73	677.371	1352.73	677.372	2	13
				2.48	8.02	gi|125552287	0.00788851	97.55	SYGFSDADVAR	Carbamidomethyl@N-term		0.00224886	1243.55	622.782	1243.55	622.781	2	9
24	uncharacterized protein ycf45	Os06g06190	5	2.18	13.06	gi|115466506	2	99	SLEDTVDALLAGK	Carbamidomethyl@N-term; GlyGly(K)@13		-0.002081	1501.76	751.888	1501.76	751.888	2	20
				2.18	13.06	gi|115466506	0.0736576	99	LLELLPGELR	Carbamidomethyl@N-term		0.00133035	1208.71	605.364	1208.71	605.364	2	12
				2.18	13.06	gi|115466506	0.0530567	99	FPSGDFLLSQSPISFDDLR	Carbamidomethyl@N-term		0.00172179	2197.07	733.364	2197.07	733.364	3	16
				2.18	13.06	gi|115466506	0.0520764	99	DGGSLLLIGPPGVGK	Carbamidomethyl@N-term		-0.00144402	1435.8	718.908	1435.8	718.909	2	16
				2.18	13.06	gi|115466506	0.00305075	99	HATSQVGDFGADNR	GlyGly(T)@3		0.00956689	1587.71	794.863	1587.7	794.859	2	17
25	heat shock 22 kDa protein	Os02g52150	2	2	19.09	gi|115448791	2	99	LLSLMDDLATPAGR			-0.00515226	1471.77	736.89	1471.77	736.893	2	15
				2	19.09	gi|115448791	0.00348833	95.66	IELAPEVYR	Carbamidomethyl@N-term		0.00236116	1145.61	573.812	1145.61	573.811	2	9

## Sheet: HA-OseIF3f IP 3
N	Name	Locus Identifier (RGAP)	Unique Peptides	Unused	%Cov(95)	Accessions	Contrib	Conf	Sequence	Modifications	Cleavages	dMass	Prec MW	Prec m/z	Theor MW	Theor m/z	Theor z	Sc
1	eIF3b	Os10g41960	52	63.86	56.19	gi|115483552	2	99	AGTFTEVYWNDAR	Carbamidomethyl@N-term		-0.00139323	1585.71	793.865	1585.72	793.865	2	19
				63.86	56.19	gi|115483552	2	99	ALEISMEGIEAR	Protein Terminal Acetyl@N-term; Oxidation(M)@6	cleaved M-A@N-term	-9.57273e-05	1375.67	688.84	1375.67	688.84	2	15
				63.86	56.19	gi|115483552	2	99	ALFWSPGGR		cleaved N-A@N-term	0.000267724	989.509	495.762	989.508	495.761	2	10
				63.86	56.19	gi|115483552	2	99	DIPIEVLELDNK			0.000292173	1396.75	699.38	1396.74	699.38	2	13
				63.86	56.19	gi|115483552	2	99	DIPIEVLELDNKN	Carbamidomethyl@N-term	cleaved N-D@C-term; missed K-N@12	0.000522337	1567.81	784.912	1567.81	784.912	2	15
				63.86	56.19	gi|115483552	2	99	DIPIEVLELDNKNDK		missed K-N@12	0.000624744	1753.91	585.644	1753.91	585.644	3	12
				63.86	56.19	gi|115483552	2	99	ERDIPIEVLELDNK	Carbamidomethyl@N-term	missed R-D@2	-0.00147954	1738.91	580.644	1738.91	580.644	3	12
				63.86	56.19	gi|115483552	2	99	EVEIEEEVDVQEEVPFELDQE			0.00516688	2532.13	845.052	2532.13	845.05	3	13
				63.86	56.19	gi|115483552	2	99	FIVFAGLK			0.000494417	893.538	447.776	893.537	447.776	2	9
				63.86	56.19	gi|115483552	2	99	IIAFAWEPK			-0.000997941	1073.59	537.802	1073.59	537.803	2	10
				63.86	56.19	gi|115483552	2	99	IIAFAWEPKG	Carbamidomethyl@N-term	cleaved G-H@C-term; missed K-G@9	-0.000474359	1187.63	594.824	1187.63	594.824	2	14
				63.86	56.19	gi|115483552	2	99	KQLQEEWEGWVAK	Carbamidomethyl@N-term	missed K-Q@1	0.000933311	1686.84	563.286	1686.84	563.286	3	16
				63.86	56.19	gi|115483552	2	99	KSTYTGFELFR		missed K-S@1	0.00094821	1347.68	450.235	1347.68	450.235	3	10
				63.86	56.19	gi|115483552	2	99	KTYGYCFIEYNTPQEAELAR	Carbamidomethyl@N-term; Carbamidomethyl(C)@6	missed K-T@1	0.00395496	2509.16	837.395	2509.16	837.393	3	22
				63.86	56.19	gi|115483552	2	99	KYEQEDQDAFNQLSEQER		missed K-Y@1	0.00064427	2255.99	753.005	2255.99	753.005	3	21
				63.86	56.19	gi|115483552	2	99	NVISVYETETFSLLDKK		missed K-K@16	0.000540367	1985.04	662.686	1985.04	662.686	3	13
				63.86	56.19	gi|115483552	2	99	QANALFWSPGGR	Carbamidomethyl@N-term		0.000651333	1359.67	680.842	1359.67	680.841	2	16
				63.86	56.19	gi|115483552	2	99	QGSQVWGGDDKFER	Gln->pyro-Glu@N-term	missed K-F@11	0.00835879	1590.71	796.365	1590.71	796.36	2	16
				63.86	56.19	gi|115483552	2	99	QLQEEWEGWVAK			0.00252525	1501.72	751.869	1501.72	751.867	2	12
				63.86	56.19	gi|115483552	2	99	STYTGFELFR			-0.000708925	1219.59	610.801	1219.59	610.801	2	13
				63.86	56.19	gi|115483552	2	99	TYGYCFIEYNTPQEAELAR	Carbamidomethyl(C)@5		0.00392372	2324.05	775.689	2324.04	775.688	3	15
				63.86	56.19	gi|115483552	2	99	VSLVQIPGKEELR	Carbamidomethyl@N-term	missed K-E@9	-0.00159234	1523.87	762.94	1523.87	762.941	2	19
				63.86	56.19	gi|115483552	2	99	VVLNIFDVR			-0.000433591	1073.62	537.819	1073.62	537.819	2	13
				63.86	56.19	gi|115483552	1.72125	99	NALFWSPGGR		cleaved A-N@N-term	-0.000308735	1103.55	552.783	1103.55	552.783	2	11
				63.86	56.19	gi|115483552	1.48149	99	VSLVQIPGK	Carbamidomethyl@N-term		-0.000196095	996.597	499.306	996.597	499.306	2	14
				63.86	56.19	gi|115483552	1.46852	99	IYSQIGAIK	Carbamidomethyl@N-term		-0.000846955	1048.59	525.303	1048.59	525.303	2	15
				63.86	56.19	gi|115483552	1.46852	99	NLFSVSDCK	Carbamidomethyl@N-term; Carbamidomethyl(C)@8		-0.000433475	1125.51	563.763	1125.51	563.763	2	12
				63.86	56.19	gi|115483552	1.45593	99	KIYSQIGAIK	Carbamidomethyl@N-term	missed K-I@1	0.00102379	1176.69	393.236	1176.69	393.236	3	13
				63.86	56.19	gi|115483552	1.4437	99	ARDQFVIR	Carbamidomethyl@N-term	missed R-D@2	-0.00115883	1060.58	531.296	1060.58	531.296	2	12
				63.86	56.19	gi|115483552	1.39794	99	LIDFSPGEK	Carbamidomethyl@N-term		-0.000310925	1061.54	531.777	1061.54	531.777	2	12
				63.86	56.19	gi|115483552	1.35655	99	TGFELFR		cleaved Y-T@N-term	-0.0031966	868.441	435.228	868.444	435.229	2	6
				63.86	56.19	gi|115483552	1.23657	99	PRPPSLLTPEKEDEIAK	Carbamidomethyl@N-term	cleaved R-P@N-term; missed K-E@11	-0.00289244	1976.05	495.021	1976.06	495.022	4	19
				63.86	56.19	gi|115483552	0.779892	99	NVISVYETETFSLLDK	Carbamidomethyl@N-term		0.00345011	1913.97	638.996	1913.96	638.995	3	12
				63.86	56.19	gi|115483552	0.730487	99	VPDEWMPAEIKPYTPGENLQK	Carbamidomethyl@N-term; Oxidation(M)@6		0.0143004	2514.22	839.082	2514.21	839.077	3	13
				63.86	56.19	gi|115483552	0.640165	99	SHIFAVNMFDDFDK	Carbamidomethyl@N-term		0.00407289	1741.78	581.601	1741.78	581.6	3	12
				63.86	56.19	gi|115483552	0.595166	99	FIEYNTPQEAELAR	Carbamidomethyl@N-term	cleaved C-F@N-term	0.0013897	1736.84	869.427	1736.84	869.426	2	11
				63.86	56.19	gi|115483552	0.575118	99	FEKLENVIR	Carbamidomethyl@N-term	missed K-L@3	0.0017312	1203.66	402.228	1203.66	402.228	3	9
				63.86	56.19	gi|115483552	0.308919	99	FVPELGGGNQPAR	Carbamidomethyl@N-term	cleaved L-F@N-term	-0.000195821	1397.7	699.86	1397.71	699.86	2	12
				63.86	56.19	gi|115483552	0.240332	99	FIVFAGLKG	Carbamidomethyl@N-term	cleaved G-F@C-term; missed K-G@8	0.000649183	1007.58	504.798	1007.58	504.797	2	9
				63.86	56.19	gi|115483552	0.156145	99	MALEISMEGIEAR	Oxidation(M)@1; Dethiomethyl(M)@7		-0.00119049	1416.69	709.353	1416.69	709.353	2	12
				63.86	56.19	gi|115483552	0.111821	99	PIIALFVPELGGGNQPAR	Carbamidomethyl@N-term	cleaved D-P@N-term	0.000835411	1905.05	636.023	1905.05	636.023	3	10
				63.86	56.19	gi|115483552	0.102373	99	RKQLQEEWEGWVAK	Lys->Hydroxyallysine(K)@2	missed R-K@1; missed K-Q@2	-0.00253992	1800.88	601.3	1800.88	601.3	3	13
				63.86	56.19	gi|115483552	0.0535477	99	YLASAVTSVHEMENGFQIWSFSGK	Carbamidomethyl@N-term; Carbamidomethyl(E)@13		-0.0156352	2801.3	701.331	2801.31	701.335	4	13
				63.86	56.19	gi|115483552	0.0390538	99	PRPPSLLTPEKEDEIAKN	Carbamidomethyl@N-term	cleaved R-P@N-term; cleaved N-L@C-term; missed K-E@11; missed K-N@17	-0.000142761	2090.1	697.707	2090.1	697.708	3	11
				63.86	56.19	gi|115483552	0.0385789	99	YEQEDQDAFNQLSEQER	Carbamidomethyl@N-term; Methyl(E)@2		0.000400857	2198.94	733.986	2198.94	733.986	3	15
				63.86	56.19	gi|115483552	0.0338583	99	MYWQNSGEYLAVQVDR	Oxidation(M)@1; Carbamidomethyl(Y)@2		0.00456685	2030.92	677.981	2030.92	677.979	3	11
				63.86	56.19	gi|115483552	0.0277972	99	MPELVFQK	Carbamidomethyl@N-term; Oxidation(P)@2		-0.00480597	1063.53	532.774	1063.54	532.776	2	11
				63.86	56.19	gi|115483552	0.0145735	99	TKKSTYTGFELFR	Lys->Allysine(K)@3	missed K-K@2; missed K-S@3	-0.0259126	1575.77	526.263	1575.79	526.272	3	10
				63.86	56.19	gi|115483552	0.00174066	99	YLVTYSSHEPSNPR	Carbamidomethyl@N-term; Carbamidomethyl(H)@8		-0.00793487	1762.82	882.417	1762.83	882.421	2	12
				63.86	56.19	gi|115483552	0.000434512	99	EGGLWMPVNPETK	Carbamidomethyl@N-term; Oxidation(M)@6; GlyGly(K)@13		-0.000254247	1643.76	822.888	1643.76	822.888	2	13
				63.86	56.19	gi|115483552	0.000434512	99	NQPARVSLVQIPGKEELR		cleaved G-N@N-term; missed R-V@5; missed K-E@14	-3.99822	2029.14	508.292	2033.14	509.292	4	13
				63.86	56.19	gi|115483552	0.332547	98.74	DQFVIR	Carbamidomethyl@N-term		-0.00181958	833.438	417.726	833.44	417.727	2	7
2	eIF3m	Os04g01290	40	59.84	83.41	gi|115456796	2	99	AADCIIPTFK	Carbamidomethyl(C)@4		-0.00198652	1134.57	568.293	1134.57	568.294	2	12
				59.84	83.41	gi|115456796	2	99	AADCIIPTFKN	Carbamidomethyl@N-term; Carbamidomethyl(C)@4	cleaved N-I@C-term; missed K-N@10	-0.00202373	1305.64	653.826	1305.64	653.827	2	16
				59.84	83.41	gi|115456796	2	99	ATIVNTTEEEPMLAVVR	Protein Terminal Acetyl@N-term; Oxidation(M)@12	cleaved M-A@N-term	0.00164745	1929.97	965.994	1929.97	965.993	2	19
				59.84	83.41	gi|115456796	2	99	CAGEIPYHAIIDALK	Carbamidomethyl(C)@1		0.00450568	1669.85	557.625	1669.85	557.624	3	11
				59.84	83.41	gi|115456796	2	99	DEKYQLVYELLK		missed K-Y@3	0.0022103	1539.82	514.281	1539.82	514.28	3	11
				59.84	83.41	gi|115456796	2	99	DLFLAAAR			0.00241728	875.489	438.752	875.487	438.751	2	13
				59.84	83.41	gi|115456796	2	99	EEAVAAIIEFVK	Glu->pyro-Glu@N-term		-0.000467239	1299.71	650.861	1299.71	650.861	2	17
				59.84	83.41	gi|115456796	2	99	FTAELAWADAGADVAEPEVTR			0.0333127	2218.09	740.37	2218.05	740.359	3	15
				59.84	83.41	gi|115456796	2	99	GNIASAINTIQANK			-0.000814236	1413.76	707.886	1413.76	707.886	2	22
				59.84	83.41	gi|115456796	2	99	GYGLVHEDCITK	Carbamidomethyl(C)@9		0.00181322	1390.66	696.336	1390.66	696.335	2	16
				59.84	83.41	gi|115456796	2	99	IFGMPQWQSLR	Carbamidomethyl@N-term; Oxidation(M)@4		-0.000321134	1434.71	718.361	1434.71	718.361	2	14
				59.84	83.41	gi|115456796	2	99	INDDEVEYWIVK			-0.00243376	1521.73	761.874	1521.74	761.875	2	20
				59.84	83.41	gi|115456796	2	99	LDSYLEFQSANSALLK			-0.00200734	1797.91	600.312	1797.91	600.312	3	13
				59.84	83.41	gi|115456796	2	99	LMSLLDLSSR	Oxidation(M)@2		-0.00201681	1149.6	575.809	1149.61	575.81	2	14
				59.84	83.41	gi|115456796	2	99	MATIVNTTEEEPMLAVVR	Oxidation(M)@1; Dethiomethyl(M)@13		-0.00163587	1971	658.006	1971	658.007	3	15
				59.84	83.41	gi|115456796	2	99	NIDSFISDWGIGK	Carbamidomethyl@N-term		0.000425987	1507.73	754.873	1507.73	754.873	2	22
				59.84	83.41	gi|115456796	2	99	NIDSFISDWGIGKVEQR		missed K-V@13	0.00684322	1962.99	655.336	1962.98	655.334	3	11
				59.84	83.41	gi|115456796	2	99	RGNIASAINTIQANK	Arg->GluSA(R)@1; Deamidated(N)@3	cleaved W-R@N-term; missed R-G@1	0.0107684	1527.8	764.907	1527.79	764.902	2	18
				59.84	83.41	gi|115456796	2	99	SQDEALQIAELICAK	Carbamidomethyl(C)@13		-0.000628648	1687.84	844.929	1687.85	844.93	2	23
				59.84	83.41	gi|115456796	2	99	SSDLYQCDLLNMPAVAQLEK	Carbamidomethyl@N-term; Carbamidomethyl(C)@7; Oxidation(M)@12		0.00121438	2367.11	790.044	2367.11	790.044	3	19
				59.84	83.41	gi|115456796	2	99	SSDLYQCDLLNMPAVAQLEKDEK	Carbamidomethyl@N-term; Carbamidomethyl(C)@7; Oxidation(M)@12; GlyGly(K)@23	missed K-D@20	-0.00034728	2853.32	952.112	2853.32	952.113	3	16
				59.84	83.41	gi|115456796	2	99	VDQLNQVIIVSR			0.000979281	1382.79	692.402	1382.79	692.401	2	20
				59.84	83.41	gi|115456796	2	99	VTDDGSQGIQGLMIR	Oxidation(M)@13		-0.00176584	1604.78	803.398	1604.78	803.399	2	22
				59.84	83.41	gi|115456796	2	99	WLDMASLMLASADLLLQSTR	Oxidation(M)@4; Oxidation(M)@8		0.00040217	2266.13	756.385	2266.13	756.385	3	18
				59.84	83.41	gi|115456796	2	99	YLATFDGSADDADAIGDAK			0.0016731	1914.85	958.432	1914.85	958.431	2	14
				59.84	83.41	gi|115456796	2	99	YQLVYELLK			-0.00185675	1167.65	584.833	1167.65	584.834	2	10
				59.84	83.41	gi|115456796	1.49485	99	LCVEAQQHILAAR	Carbamidomethyl@N-term; Carbamidomethyl(C)@2		-0.00156905	1564.81	783.414	1564.81	783.414	2	22
				59.84	83.41	gi|115456796	1.48149	99	ALDLAAAGK	Carbamidomethyl@N-term		-0.000956355	885.491	443.753	885.492	443.753	2	15
				59.84	83.41	gi|115456796	1.4318	99	EYFNFLNK	Glu->pyro-Glu@N-term		0.000736299	1055.51	528.761	1055.51	528.761	2	10
				59.84	83.41	gi|115456796	1.1549	99	LTHQPQDKPALR			-0.0162815	1402.75	351.695	1402.77	351.699	4	13
				59.84	83.41	gi|115456796	0.910095	99	VLFSLYNLLGSPYAK	Carbamidomethyl@N-term		-0.00459425	1740.94	871.477	1740.95	871.48	2	11
				59.84	83.41	gi|115456796	0.425969	99	VTDDGSQGIQGL	Carbamidomethyl@N-term	cleaved L-M@C-term	-0.00391998	1245.58	623.797	1245.58	623.799	2	13
				59.84	83.41	gi|115456796	0.297569	99	GNIASAINTIQAN		cleaved N-K@C-term	0.0146703	1285.68	643.846	1285.66	643.839	2	11
				59.84	83.41	gi|115456796	0.175874	99	YLATFDGSADDADAIGDAKEEAVAAIIEFVK	Carbamidomethyl@N-term; Carbamidomethyl(K)@19	missed K-E@19	-0.00470613	3328.59	833.156	3328.6	833.157	4	20
				59.84	83.41	gi|115456796	0.122053	99	HAIIDALK	Carbamidomethyl@N-term	cleaved Y-H@N-term	-0.0208851	936.518	469.267	936.539	469.277	2	11
				59.84	83.41	gi|115456796	0.0660068	99	ISDWGIGK	Carbamidomethyl@N-term	cleaved F-I@N-term	-0.000951181	931.475	466.745	931.476	466.745	2	9
				59.84	83.41	gi|115456796	0.0525663	99	LDSYLEFQSANSALLKG	Carbamidomethyl@N-term	cleaved G-Y@C-term; missed K-G@16	-0.000687239	1911.96	638.326	1911.96	638.327	3	11
				59.84	83.41	gi|115456796	0.0685421	98.73	SLYNLLGSPY	Carbamidomethyl@N-term	cleaved F-S@N-term; cleaved Y-A@C-term	-0.00497264	1182.59	592.301	1182.59	592.303	2	8
				59.84	83.41	gi|115456796	0.104025	98.71	CIIPTFK	Carbamidomethyl(C)@1	cleaved D-C@N-term	-7.58635e-05	877.473	439.744	877.473	439.744	2	8
				59.84	83.41	gi|115456796	0.000434512	97.3	SQDEALQIAELIC	Carbamidomethyl@N-term; Deamidated(Q)@7; Carbamidomethyl(C)@13	cleaved C-A@C-term	0.019876	1546.74	774.376	1546.72	774.367	2	12
3	eIF3a	Os01g03070	43	48.63	41.68	gi|115434226	2	99	ASLFSELAAK			0.00450439	1035.56	518.79	1035.56	518.787	2	13
				48.63	41.68	gi|115434226	2	99	ATFAKPENALK	Protein Terminal Acetyl@N-term	cleaved M-A@N-term	-0.000269959	1230.66	616.338	1230.66	616.338	2	14
				48.63	41.68	gi|115434226	2	99	DRPDLTAPESLQLYLDTR			-0.000715035	2102.06	701.695	2102.06	701.695	3	17
				48.63	41.68	gi|115434226	2	99	EAVMELAMNEQFK			0.0286909	1538.74	770.377	1538.71	770.363	2	8
				48.63	41.68	gi|115434226	2	99	EKIEAEELLQK		missed K-I@2	0.000921797	1328.72	665.367	1328.72	665.367	2	18
				48.63	41.68	gi|115434226	2	99	IANLVNFSLDSK			-0.00149443	1319.71	660.861	1319.71	660.862	2	17
				48.63	41.68	gi|115434226	2	99	IATELSLWQEAFR	Carbamidomethyl@N-term		0.000159664	1619.83	810.923	1619.83	810.923	2	21
				48.63	41.68	gi|115434226	2	99	IVCQQVNVSSLEEVIK	Carbamidomethyl(C)@3		0.000477556	1843.97	922.993	1843.97	922.993	2	15
				48.63	41.68	gi|115434226	2	99	LGENLTSLAAVVENEHK			-2.97255	1819.97	607.664	1822.94	608.655	3	16
				48.63	41.68	gi|115434226	2	99	LGENLTSLAAVVENEHKR	Carbamidomethyl(H)@16; GlyGly(K)@17	missed K-R@17	-0.0010704	2150.11	538.534	2150.11	538.534	4	18
				48.63	41.68	gi|115434226	2	99	NQAQALEDALDVEDLEADK	Carbamidomethyl@N-term		0.027219	2143.02	715.347	2142.99	715.338	3	11
				48.63	41.68	gi|115434226	2	99	NQAQALEDALDVEDLEADKRPEDLMLSYVSGEK	Carbamidomethyl(K)@19	missed K-R@19	0.00146312	3747.78	750.563	3747.78	750.563	5	15
				48.63	41.68	gi|115434226	2	99	PAVAPEQDR		cleaved R-P@N-term	-0.00224791	981.486	491.75	981.488	491.751	2	12
				48.63	41.68	gi|115434226	2	99	QAALQALHDLITSK	Carbamidomethyl@N-term; Carbamidomethyl(D)@9		-0.000284374	1621.88	811.947	1621.88	811.947	2	17
				48.63	41.68	gi|115434226	2	99	QEEAPLIEQAFQK	Gln->pyro-Glu@N-term		0.000375983	1512.75	757.38	1512.75	757.38	2	12
				48.63	41.68	gi|115434226	2	99	RQEEAPLIEQAFQK	Carbamidomethyl@N-term	missed R-Q@1	-0.000207833	1742.89	581.972	1742.9	581.972	3	15
				48.63	41.68	gi|115434226	2	99	TPDAAPVAQPAQPVAAPAAAAAAAAPAAGK			0.00503429	2592.37	865.131	2592.37	865.129	3	25
				48.63	41.68	gi|115434226	2	99	VLQQASQIFQSVK			-0.998276	1473.82	492.279	1474.81	492.612	3	15
				48.63	41.68	gi|115434226	1.38722	99	YGASHLELENEK	Carbamidomethyl@N-term		0.0076897	1445.69	723.851	1445.68	723.847	2	20
				48.63	41.68	gi|115434226	1.35655	99	KPVLQGEVTK	Carbamidomethyl@N-term		0.000103923	1154.67	578.34	1154.67	578.34	2	15
				48.63	41.68	gi|115434226	1.34679	99	TVLEILR	Carbamidomethyl@N-term		-0.000799379	899.543	450.779	899.544	450.779	2	10
				48.63	41.68	gi|115434226	1.3279	99	TSQLISSR	Carbamidomethyl@N-term		-0.00189287	947.502	474.758	947.504	474.759	2	12
				48.63	41.68	gi|115434226	1.31876	99	SWQKPLER	Carbamidomethyl@N-term		-0.0023972	1099.58	550.795	1099.58	550.796	2	12
				48.63	41.68	gi|115434226	1.04576	99	RLCEIIR	Carbamidomethyl@N-term; Carbamidomethyl(C)@3	missed R-L@1	-0.000197056	1015.56	508.787	1015.56	508.787	2	11
				48.63	41.68	gi|115434226	0.910095	99	DGLIQYR	Carbamidomethyl@N-term		-0.00132476	920.47	461.242	920.472	461.243	2	11
				48.63	41.68	gi|115434226	0.832683	99	FLWETYR	Carbamidomethyl@N-term		0.000320254	1070.52	536.267	1070.52	536.267	2	9
				48.63	41.68	gi|115434226	0.725842	99	ASLFSELAAKG	Carbamidomethyl@N-term	cleaved G-V@C-term; missed K-G@10	0.00639347	1149.61	575.812	1149.6	575.809	2	13
				48.63	41.68	gi|115434226	0.596879	99	LFYLQK	Carbamidomethyl@N-term		0.00102469	867.486	434.75	867.485	434.75	2	8
				48.63	41.68	gi|115434226	0.188425	99	NHLANLNK	GlyGly(K)@8		-0.002474	1036.54	519.277	1036.54	519.278	2	11
				48.63	41.68	gi|115434226	0.161781	99	IEAEELLQK	GlyGly(K)@9		0.0015634	1185.63	593.82	1185.62	593.819	2	11
				48.63	41.68	gi|115434226	0.137869	99	TPDAAPVAQPAQPV	Carbamidomethyl@N-term	cleaved V-A@C-term	-0.00699862	1417.71	709.864	1417.72	709.867	2	16
				48.63	41.68	gi|115434226	0.126679	99	KLMYYLNLEEQR	Carbamidomethyl@N-term; Oxidation(M)@3	missed K-L@1	0.00246225	1671.83	558.284	1671.83	558.284	3	11
				48.63	41.68	gi|115434226	0.0319843	99	AAPVAQPAQPVAAPAAAAAAAAPAAGK	GlyGly(K)@27	cleaved D-A@N-term	0.0111422	2393.29	798.771	2393.28	798.768	3	17
				48.63	41.68	gi|115434226	0.00524306	99	SLIHPPVK	Carbamidomethyl@N-term; Carbamidomethyl(H)@4		-0.00127852	1003.58	502.797	1003.58	502.798	2	13
				48.63	41.68	gi|115434226	0.00174066	99	DLYNLLEHDFLPLDLVSK	Carbamidomethyl@N-term; Carbamidomethyl(D)@9		-0.000885941	2257.16	753.395	2257.16	753.395	3	15
				48.63	41.68	gi|115434226	0.000869459	99	RIANLVNFSLDSK	Arg->GluSA(R)@1; Deamidated(N)@4	cleaved L-R@N-term; missed R-I@1	0.0112725	1433.75	717.883	1433.74	717.877	2	12
				48.63	41.68	gi|115434226	0.000869459	99	VNHLSGAVHFGK	Carbamidomethyl(H)@9; GlyGly(K)@12		-0.00131079	1435.73	718.873	1435.73	718.873	2	18
				48.63	41.68	gi|115434226	0.30103	98.79	LCEIIR	Carbamidomethyl@N-term; Carbamidomethyl(C)@2		-0.00176205	859.457	430.736	859.459	430.737	2	9
				48.63	41.68	gi|115434226	0.00217692	98.35	AEELIHVGQK	Carbamidomethyl@N-term; Carbamidomethyl(K)@10		0.000536913	1236.65	413.223	1236.65	413.223	3	11
				48.63	41.68	gi|115434226	0.202732	98.11	ISVDAVK	Carbamidomethyl@N-term		-0.00213198	787.442	394.728	787.444	394.729	2	9
				48.63	41.68	gi|115434226	0.173277	97.83	AFQFCK	Carbamidomethyl@N-term; Carbamidomethyl(C)@5		-0.00315489	856.387	429.201	856.39	429.202	2	9
				48.63	41.68	gi|115434226	0.000434512	96.62	LSSAPLVPEVFLSQYLPALEK	Carbamidomethyl@N-term; GlyGly(K)@21		0.0033942	2471.34	1236.67	2471.33	1236.67	2	9
				48.63	41.68	gi|115434226	0.00217692	95.8	YLNLEEQR	Carbamidomethyl@N-term	cleaved Y-Y@N-term	-0.00200094	1120.55	561.282	1120.55	561.283	2	10
4	eIF3e	Os07g12110	31	41.04	70.16	gi|115471207	2	99	ALDEATAPIVSFLQNQQLVQELRPDK			-0.00247109	2922.54	975.188	2922.55	975.189	3	14
				41.04	70.16	gi|115471207	2	99	FQFDCGNYSDAAVYLYQYR	Carbamidomethyl@N-term; Carbamidomethyl(C)@5		0.000266565	2436.05	813.023	2436.05	813.023	3	22
				41.04	70.16	gi|115471207	2	99	FQIGPEQIETLYQFAK			0.000187477	1910.98	638	1910.98	638	3	14
				41.04	70.16	gi|115471207	2	99	IEEGNFVTVPLR			-0.000813023	1372.73	687.374	1372.74	687.375	2	14
				41.04	70.16	gi|115471207	2	99	IEEGNFVTVPLRDEFLENAR		missed R-D@12	0.00165861	2347.18	783.401	2347.18	783.401	3	14
				41.04	70.16	gi|115471207	2	99	LAAEILMQNWDVALDELNR	Oxidation(M)@7		-0.00186431	2229.11	1115.56	2229.11	1115.56	2	15
				41.04	70.16	gi|115471207	2	99	LFIFETYCR	Carbamidomethyl(C)@8		-0.000311365	1247.6	624.808	1247.6	624.808	2	8
				41.04	70.16	gi|115471207	2	99	LIECEQVILNDPFLGK	Carbamidomethyl@N-term; Carbamidomethyl(C)@4		-0.00095689	1944	649.008	1944	649.008	3	22
				41.04	70.16	gi|115471207	2	99	LIECEQVILNDPFLGKR	Carbamidomethyl@N-term; Carbamidomethyl(C)@4; GlyGly(K)@16	missed K-R@16	-0.00280422	2214.14	739.055	2214.15	739.056	3	18
				41.04	70.16	gi|115471207	2	99	LLSGTNMVDYAMDIHK			-0.000238748	1806.86	603.295	1806.86	603.295	3	9
				41.04	70.16	gi|115471207	2	99	NFSSPLNQLQNR			-0.000999677	1416.71	709.362	1416.71	709.363	2	14
				41.04	70.16	gi|115471207	2	99	NGIIDLFFQDR			-0.00268449	1336.67	669.345	1336.68	669.346	2	14
				41.04	70.16	gi|115471207	2	99	RIEEGNFVTVPLRDEFLENAR	Carbamidomethyl@N-term	missed R-I@1; missed R-D@13	-0.00153449	2560.3	854.441	2560.3	854.442	3	22
				41.04	70.16	gi|115471207	2	99	SLHDTDEVPDDMVR	Oxidation(M)@12		0.00313446	1643.71	822.864	1643.71	822.862	2	17
				41.04	70.16	gi|115471207	2	99	SLSALWGK	Carbamidomethyl@N-term		-0.00109398	917.496	459.755	917.497	459.756	2	13
				41.04	70.16	gi|115471207	2	99	YLNAIQTNAPHLLR			0.000480153	1622.89	812.452	1622.89	812.452	2	15
				41.04	70.16	gi|115471207	1.76955	99	RIEEGNFVTVPLR	Carbamidomethyl@N-term	missed R-I@1	0.00145146	1585.86	529.627	1585.86	529.626	3	13
				41.04	70.16	gi|115471207	1.4318	99	YLATAVVVNKR	Carbamidomethyl@N-term	missed K-R@10	3.68293e-05	1289.75	430.923	1289.75	430.922	3	14
				41.04	70.16	gi|115471207	1.40894	99	NIVEPAQAAQQAAR	Carbamidomethyl@N-term		0.00022754	1522.79	508.602	1522.79	508.602	3	17
				41.04	70.16	gi|115471207	1.34679	99	YLATAVVVNK	Carbamidomethyl@N-term		-0.000890378	1133.64	567.829	1133.64	567.83	2	15
				41.04	70.16	gi|115471207	1.33724	99	TFLLAKN		cleaved N-I@C-term; missed K-N@6	-0.00345684	805.466	403.74	805.47	403.742	2	8
				41.04	70.16	gi|115471207	0.752027	99	TFLLAK	Carbamidomethyl@N-term		-0.000473215	748.448	375.231	748.448	375.231	2	8
				41.04	70.16	gi|115471207	0.223299	99	MAEHDLTAR	Dehydrated(E)@3		0.0170756	1024.49	513.254	1024.48	513.245	2	11
				41.04	70.16	gi|115471207	0.162412	99	NIVEPAQAAQ	Carbamidomethyl@N-term	cleaved Q-Q@C-term	-0.00124855	1096.55	549.282	1096.55	549.283	2	15
				41.04	70.16	gi|115471207	0.140862	99	NIVEPAQAAQQ	Carbamidomethyl@N-term	cleaved Q-A@C-term	-0.00162886	1224.61	613.311	1224.61	613.312	2	12
				41.04	70.16	gi|115471207	0.076238	99	CIDIGMLSQK	Carbamidomethyl(C)@1; Carbamidomethyl(D)@3; Oxidation(M)@6		0.00231388	1236.59	619.301	1236.58	619.299	2	13
				41.04	70.16	gi|115471207	0.0385789	99	AEHDLTAR	Protein Terminal Acetyl@N-term; Carbamidomethyl(E)@2	cleaved M-A@N-term	-0.00100325	1010.48	506.246	1010.48	506.246	2	12
				41.04	70.16	gi|115471207	0.00877392	99	IDSVSGTLIMTTNHVNIHEQVIESLK	Carbamidomethyl@N-term; Carbamidomethyl(H)@14		0.00125875	2991.53	748.891	2991.53	748.891	4	18
				41.04	70.16	gi|115471207	0.000434512	99	LNMSYDEAELWIMNLVR	Carbamidomethyl@N-term; Oxidation(M)@3; Carbamyl(M)@13		0.0431996	2212.07	738.365	2212.03	738.35	3	17
				41.04	70.16	gi|115471207	0.19382	98.02	ALCTNSER	Carbamidomethyl@N-term; Carbamidomethyl(C)@3		-0.000638333	1006.45	504.232	1006.45	504.232	2	9
				41.04	70.16	gi|115471207	0.129596	96.99	TDVVSR	Carbamidomethyl@N-term		0.0204818	732.397	367.206	732.377	367.196	2	7
5	eIF3c	Os07g03230	33	37.4	36.97	gi|115470411	2	99	AFDVINSLEIWK			-0.000931915	1433.75	717.885	1433.76	717.885	2	16
				37.4	36.97	gi|115470411	2	99	ALVLLEDFLAEALANK			-0.0016571	1728.96	865.49	1728.97	865.49	2	15
				37.4	36.97	gi|115470411	2	99	DPSEITWDIVDK	Carbamidomethyl@N-term		0.00415868	1473.7	737.859	1473.7	737.857	2	15
				37.4	36.97	gi|115470411	2	99	GPPPFVVIPEVVPR			-0.00185926	1501.86	751.939	1501.87	751.94	2	15
				37.4	36.97	gi|115470411	2	99	IERVEQLTFLTR		missed R-V@3	-0.00364993	1503.84	502.286	1503.84	502.288	3	15
				37.4	36.97	gi|115470411	2	99	INDWVNLQESFEK			-0.0013222	1620.78	811.396	1620.78	811.396	2	18
				37.4	36.97	gi|115470411	2	99	LQGLLFQMSDK	Carbamidomethyl@N-term; Oxidation(M)@8; GlyGly(K)@11		-0.00274842	1465.72	733.868	1465.72	733.869	2	16
				37.4	36.97	gi|115470411	2	99	QFLKDPSEITWDIVDK	Carbamidomethyl@N-term	missed K-D@4	-0.000249795	1990	664.342	1990	664.342	3	13
				37.4	36.97	gi|115470411	2	99	QVVDDNRGPPPFVVIPEVVPR	Carbamidomethyl@N-term	missed R-G@7	0.00190872	2385.28	796.101	2385.28	796.101	3	19
				37.4	36.97	gi|115470411	2	99	RVELVYYKPQEVYDAMR	Carbamidomethyl@N-term	missed R-V@1	4.1245e-05	2215.11	554.785	2215.11	554.785	4	15
				37.4	36.97	gi|115470411	2	99	TGGTLEGAPPR			-0.000201938	1054.54	528.278	1054.54	528.278	2	14
				37.4	36.97	gi|115470411	2	99	VEQLTFLTR	Carbamidomethyl@N-term		-0.00203698	1162.63	582.323	1162.63	582.325	2	12
				37.4	36.97	gi|115470411	1.45593	99	IHVTGDLVAFLER	Carbamidomethyl@N-term	cleaved Q-I@N-term	0.00337256	1525.83	509.617	1525.83	509.616	3	13
				37.4	36.97	gi|115470411	1.4437	99	FWGQGDSDSEEEEQEIESEAGSESEDEGGDAGGR	Carbamidomethyl@N-term		-0.00232151	3660.4	1221.14	3660.4	1221.14	3	11
				37.4	36.97	gi|115470411	1.33724	99	VKELLAQGVQQSR	Carbamidomethyl@N-term	missed K-E@2	0.000581988	1511.84	756.929	1511.84	756.928	2	22
				37.4	36.97	gi|115470411	1.30103	99	LSVLVESNER	Carbamidomethyl@N-term		-0.000407861	1201.63	601.822	1201.63	601.822	2	14
				37.4	36.97	gi|115470411	1.284	99	QTFVGPPENVR	Carbamidomethyl@N-term		0.000439133	1299.66	650.836	1299.66	650.836	2	14
				37.4	36.97	gi|115470411	1.25964	99	QYENLIQECR	Carbamidomethyl@N-term; Carbamidomethyl(C)@9		0.00237483	1408.64	705.329	1408.64	705.328	2	13
				37.4	36.97	gi|115470411	1.20761	99	RLLEISER	Carbamidomethyl@N-term	missed R-L@1	-0.00269004	1071.6	536.808	1071.6	536.809	2	13
				37.4	36.97	gi|115470411	1.10237	99	SLQCTDPYTK	Carbamidomethyl@N-term; Carbamidomethyl(C)@4		-0.00191515	1268.57	635.292	1268.57	635.293	2	13
				37.4	36.97	gi|115470411	1.03621	99	ELLAQGVQQSR	Carbamidomethyl@N-term		-0.00151947	1284.68	429.233	1284.68	429.233	3	12
				37.4	36.97	gi|115470411	0.815309	99	LDSEFFK	Carbamidomethyl@N-term		0.00114694	941.451	471.733	941.449	471.732	2	11
				37.4	36.97	gi|115470411	0.548214	99	LLEISER	Carbamidomethyl@N-term		-0.00186644	915.501	458.758	915.503	458.759	2	10
				37.4	36.97	gi|115470411	0.245652	99	ALMDALMSVIYK	Carbamidomethyl@N-term; Oxidation(M)@3; Oxidation(M)@7		-0.0106288	1442.7	722.359	1442.71	722.365	2	13
				37.4	36.97	gi|115470411	0.0942041	99	VMAQLGLCAFR	Carbamidomethyl@N-term; Dethiomethyl(M)@2; Carbamidomethyl(C)@8		0.00624987	1273.67	425.563	1273.66	425.561	3	11
				37.4	36.97	gi|115470411	0.0830199	99	QFLKDPSEITWDIVDKK	Carbamidomethyl@N-term; GlyGly(K)@17	missed K-D@4; missed K-K@16	3.4894e-06	2232.14	745.055	2232.14	745.055	3	15
				37.4	36.97	gi|115470411	0.0736576	99	ITVDQMR	Carbamidomethyl@N-term; Oxidation(M)@6		-0.00204607	934.452	468.233	934.454	468.234	2	10
				37.4	36.97	gi|115470411	0.00788851	99	VNESTTVPNMYVK	Carbamidomethyl@N-term; Oxidation(N)@9		0.00326777	1553.74	777.879	1553.74	777.877	2	14
				37.4	36.97	gi|115470411	0.00480371	99	WQENFVSSQGR	Oxidation(W)@1; Carbamidomethyl(E)@3		0.0003588	1409.63	705.824	1409.63	705.823	2	13
				37.4	36.97	gi|115470411	0.00305075	99	GADYDGQIHVTGDLVAFLER	Carbamidomethyl@N-term; Carbamidomethyl(H)@9		1.50118e-05	2289.1	764.041	2289.1	764.041	3	16
				37.4	36.97	gi|115470411	0.0231917	98.84	IVVDTSVEPDEK	Carbamidomethyl@N-term	cleaved N-I@N-term	0.00339928	1386.69	694.353	1386.69	694.351	2	10
				37.4	36.97	gi|115470411	0.000434512	98.19	LKEIVASR	Carbamidomethyl@N-term; GlyGly(K)@2	missed K-E@2	-0.00145496	1085.62	543.816	1085.62	543.817	2	11
				37.4	36.97	gi|115470411	0.00392635	97.68	LRDEPLFLVVAQ	Carbamidomethyl@N-term	cleaved Q-N@C-term; missed R-D@2	0.00129645	1455.81	728.912	1455.81	728.912	2	10
6	eIF3i	Os05g16660	26	27.2	72.7	gi|115462873	2	99	DGDLLFSCAK	Carbamidomethyl@N-term; Carbamidomethyl(C)@8		0.00182529	1181.54	591.778	1181.54	591.777	2	15
				27.2	72.7	gi|115462873	2	99	DHTPNVWFADNGDR			0.00413198	1642.72	822.365	1642.71	822.363	2	13
				27.2	72.7	gi|115462873	2	99	GHERPLTFLR			0.000207486	1224.67	409.232	1224.67	409.232	3	12
				27.2	72.7	gi|115462873	2	99	GHFGPINALAFNPDGR			-1.00029	1680.83	561.285	1681.83	561.618	3	12
				27.2	72.7	gi|115462873	2	99	IADDPDDQSEESLLVISGIK			0.00138631	2143.05	715.359	2143.05	715.358	3	19
				27.2	72.7	gi|115462873	2	99	LWDVQTGAELFTFR			-0.0019407	1681.84	841.929	1681.85	841.93	2	18
				27.2	72.7	gi|115462873	2	99	RIADDPDDQSEESLLVISGIK	Carbamidomethyl@N-term	missed R-I@1	-0.000983434	2356.18	786.399	2356.18	786.399	3	18
				27.2	72.7	gi|115462873	2	99	SADWSHFLTGSLDK			0.00165906	1562.74	521.92	1562.74	521.919	3	16
				27.2	72.7	gi|115462873	2	99	SFSSGGEDGYVR			1.90012e-05	1259.54	630.778	1259.54	630.778	2	15
				27.2	72.7	gi|115462873	2	99	TIITAGEDATIR			-0.000262791	1259.67	630.843	1259.67	630.843	2	16
				27.2	72.7	gi|115462873	1.27572	99	AVWGPLNR	Carbamidomethyl@N-term		0.000227335	968.519	485.267	968.519	485.267	2	12
				27.2	72.7	gi|115462873	1.22185	99	ILQEEIGGVK	Carbamidomethyl@N-term		-0.00114306	1141.63	571.824	1141.63	571.824	2	14
				27.2	72.7	gi|115462873	1.22185	99	LITGSADQTAK	Carbamidomethyl@N-term		-0.00132373	1160.6	581.308	1160.6	581.309	2	16
				27.2	72.7	gi|115462873	1.20761	99	LHHFDSDYFNIKI	Carbamidomethyl@N-term	missed K-I@12	-0.00408409	1704.82	569.281	1704.83	569.283	3	11
				27.2	72.7	gi|115462873	0.9914	99	GHNGAVWSCDVSR	Carbamidomethyl(C)@9	cleaved S-G@N-term	-1.00539	1442.63	722.32	1443.63	722.823	2	14
				27.2	72.7	gi|115462873	0.450997	99	IADDPDDQSEESLLVISGIKG	Carbamidomethyl@N-term	cleaved G-R@C-term; missed K-G@20	-0.00490381	2257.09	753.371	2257.1	753.373	3	14
				27.2	72.7	gi|115462873	0.301899	99	AVWGPL	Carbamidomethyl@N-term	cleaved L-N@C-term	0.000904436	698.376	350.195	698.375	350.195	2	7
				27.2	72.7	gi|115462873	0.0931265	99	ILQEEIGGVKG	Carbamidomethyl@N-term	cleaved G-H@C-term; missed K-G@10	-0.0017066	1198.65	600.334	1198.66	600.335	2	16
				27.2	72.7	gi|115462873	0.0070049	99	DWSHFLTGSLDKSAK	Carbamyl(K)@15	cleaved A-D@N-term; missed K-S@12	-0.0355606	1733.8	578.941	1733.84	578.953	3	13
				27.2	72.7	gi|115462873	0.00392635	99	SGHNGAVWSCDVSR	Delta:H(2)C(2)(H)@3; Deamidated(N)@4; Carbamidomethyl(C)@10	cleaved Y-S@N-term	0.0143327	1557.68	779.846	1557.66	779.839	2	12
				27.2	72.7	gi|115462873	0.00174066	99	TYVTERPVNAVDISPLLDHVVIGGGQDAMNVTMTDR	Carbamidomethyl@N-term; Carbamidomethyl(D)@18		0.00532949	3996.97	1000.25	3996.97	1000.25	4	15
				27.2	72.7	gi|115462873	0.00130484	99	KGHERPLTFLR	Carbamyl@N-term	cleaved M-K@N-term; missed K-G@1	-0.0376411	1395.74	466.253	1395.77	466.265	3	12
				27.2	72.7	gi|115462873	0.218963	98.89	TLTLIK	Carbamidomethyl@N-term		-0.00267908	744.472	373.243	744.475	373.245	2	9
				27.2	72.7	gi|115462873	0.0105502	97.35	GHFGPINAL	Carbamidomethyl@N-term	cleaved L-A@C-term	-0.00118512	981.502	491.758	981.503	491.759	2	9
				27.2	72.7	gi|115462873	0.107349	97.26	TITSLSK	Carbamidomethyl@N-term		-0.00120112	805.453	403.734	805.455	403.735	2	9
				27.2	72.7	gi|115462873	0.0287242	95.14	PLTFLR	Carbamidomethyl@N-term	cleaved R-P@N-term	-0.000621135	802.469	402.242	802.47	402.242	2	7
7	eIF3h	Os04g30780	20	26.62	60.52	gi|115457964	2	99	KAAGEEPLPEEDPSNPIFKPIPEPSR	Carbamidomethyl@N-term	missed K-A@1	0.00231021	2900.46	726.122	2900.46	726.121	4	16
				26.62	60.52	gi|115457964	2	99	LEGYLVTNQISSY	Carbamidomethyl@N-term	cleaved Y-C@C-term	-0.00205361	1542.75	772.385	1542.76	772.386	2	13
				26.62	60.52	gi|115457964	2	99	LEGYLVTNQISSYCNHINGVAGQNFNR	Carbamidomethyl(C)@14		0.00675852	3067.46	1023.5	3067.46	1023.49	3	10
				26.62	60.52	gi|115457964	2	99	LTDSFMDLYR	Oxidation(M)@6		-0.00207861	1275.58	638.797	1275.58	638.798	2	13
				26.62	60.52	gi|115457964	2	99	NLEFLIGCMDDLSSEQNK	Carbamidomethyl@N-term; Carbamidomethyl(C)@8; Oxidation(M)@9		0.000536626	2184.97	729.33	2184.97	729.33	3	16
				26.62	60.52	gi|115457964	2	99	QQSQQQAWLQK	Gln->pyro-Glu@N-term		0.00149406	1354.66	678.34	1354.66	678.339	2	16
				26.62	60.52	gi|115457964	2	99	SFLQAVSTVTEEAPSPLR			-0.00183708	1931	644.673	1931	644.674	3	17
				26.62	60.52	gi|115457964	2	99	VSNSALVSAFMTELEPESPVSQCDFDR	Carbamidomethyl@N-term; Carbamidomethyl(E)@15; Carbamidomethyl(C)@23		-0.00091302	3128.41	783.109	3128.41	783.109	4	17
				26.62	60.52	gi|115457964	2	99	VVQMEGLAVLK			-0.00234253	1185.68	593.846	1185.68	593.847	2	17
				26.62	60.52	gi|115457964	1.92082	99	AAGEEPLPEEDPSNPIFKPIPEPSR	Carbamidomethyl@N-term		0.00168959	2772.36	925.128	2772.36	925.128	3	14
				26.62	60.52	gi|115457964	1.92082	99	ANPAAAAGPSGGAR	Protein Terminal Acetyl@N-term	cleaved M-A@N-term	-0.00124148	1208.59	605.302	1208.59	605.302	2	13
				26.62	60.52	gi|115457964	1.63827	99	AVSTVTEEAPSPLR		cleaved Q-A@N-term	-0.000676068	1455.76	728.885	1455.76	728.886	2	15
				26.62	60.52	gi|115457964	1.16749	99	SNQGVLALK	Carbamidomethyl@N-term		-0.00135368	985.554	493.784	985.556	493.785	2	15
				26.62	60.52	gi|115457964	0.769551	99	CNHINGVAGQNFNR	Carbamidomethyl(C)@1	cleaved Y-C@N-term	0.00666698	1599.74	800.877	1599.73	800.873	2	15
				26.62	60.52	gi|115457964	0.653647	99	KLSWVDIFEEIPIK	Carbamidomethyl@N-term	missed K-L@1	0.00103378	1772.97	591.998	1772.97	591.998	3	13
				26.62	60.52	gi|115457964	0.274088	99	LSWVDIFEEIPIK	Carbamidomethyl@N-term; Dioxidation(W)@3		-0.00142311	1676.86	839.44	1676.87	839.44	2	20
				26.62	60.52	gi|115457964	0.00656377	99	VSNSALVSAF	GlyGly(S)@2	cleaved F-M@C-term	0.00446015	1107.56	554.788	1107.56	554.785	2	9
				26.62	60.52	gi|115457964	0.00174066	99	VSNSALVSAFMTELEPESPVSQCDFDRLK	Carbamidomethyl@N-term; Carbamidomethyl(E)@17; Carbamidomethyl(C)@23	missed R-L@27	0.00223628	3369.59	843.404	3369.59	843.404	4	12
				26.62	60.52	gi|115457964	0.139063	98.1	LSTAPFMER	Carbamidomethyl@N-term		-7.33507e-05	1107.54	554.776	1107.54	554.776	2	10
				26.62	60.52	gi|115457964	0.0861861	96.84	FQYYYR	Carbamidomethyl@N-term		-0.000497831	995.45	498.732	995.45	498.732	2	9
8	eIF3f	Os05g01450	22	25.5	77.11	gi|115461611	2	99	AYISSNLSLGDR			-0.00204542	1294.65	648.332	1294.65	648.333	2	17
				25.5	77.11	gi|115461611	2	99	EVQSPIHLTVDTGFTR	Glu->pyro-Glu@N-term		0.00238349	1780.91	891.464	1780.91	891.463	2	13
				25.5	77.11	gi|115461611	2	99	FISDAVASMPK			-0.00144717	1164.58	583.299	1164.58	583.3	2	14
				25.5	77.11	gi|115461611	2	99	HLAAQFQEIPLDLR			-0.000890547	1649.89	550.97	1649.89	550.97	3	9
				25.5	77.11	gi|115461611	2	99	IQDNLALVYLSSITR			-0.00967042	1704.93	853.473	1704.94	853.478	2	15
				25.5	77.11	gi|115461611	2	99	LSPAAFDKLFNDR		missed K-L@8	-0.000727792	1492.77	498.596	1492.77	498.596	3	13
				25.5	77.11	gi|115461611	2	99	LYVLIDEIYK			-0.000349405	1267.71	634.86	1267.71	634.86	2	13
				25.5	77.11	gi|115461611	2	99	VIGTLLGSVLPDGTVHVR			0.0018063	1832.05	611.692	1832.05	611.691	3	19
				25.5	77.11	gi|115461611	2	99	YVDDVVEGR			-0.0030548	1050.5	526.255	1050.5	526.256	2	13
				25.5	77.11	gi|115461611	1.76955	99	VEAVVVFNICDSYVR	Carbamidomethyl@N-term; Carbamidomethyl(C)@10		-0.00325793	1825.9	913.957	1825.9	913.959	2	17
				25.5	77.11	gi|115461611	1.76955	99	VGFDILK	Carbamidomethyl@N-term		-0.000640501	847.48	424.747	847.48	424.747	2	10
				25.5	77.11	gi|115461611	1.31876	99	LPNDLEGMESSMEK	Oxidation(M)@8; Oxidation(M)@12		0.00312498	1610.68	806.349	1610.68	806.347	2	14
				25.5	77.11	gi|115461611	1.12494	99	TQISIAEK	Carbamidomethyl@N-term		-3.08765e-05	945.513	473.764	945.513	473.764	2	13
				25.5	77.11	gi|115461611	0.823909	99	LSPAAFDK	Carbamidomethyl@N-term		-0.00185967	904.464	453.239	904.465	453.24	2	11
				25.5	77.11	gi|115461611	0.144481	99	LNTAAQIL	Carbamidomethyl@N-term; Deamidated(N)@2		-0.000871666	900.491	451.253	900.492	451.253	2	10
				25.5	77.11	gi|115461611	0.120331	99	IQDNLALVY	Carbamidomethyl@N-term	cleaved Y-L@C-term	-0.00120329	1104.58	553.297	1104.58	553.298	2	9
				25.5	77.11	gi|115461611	0.0268721	99	FYSREVQSPIHLTVDTGFTR	Carbamyl@N-term	cleaved D-F@N-term; missed R-E@4	0.0175943	2395.21	599.81	2395.19	599.805	4	14
				25.5	77.11	gi|115461611	0.000434512	99	AEGPVLLFPSTSSTSAR		cleaved A-A@N-term	-0.0457491	1718.84	860.426	1718.88	860.449	2	14
				25.5	77.11	gi|115461611	0.167491	98.49	RPDQAER	Carbamidomethyl@N-term		0.00295882	927.455	464.735	927.452	464.733	2	8
				25.5	77.11	gi|115461611	0.0141246	98	IQDNLALVYL	Carbamidomethyl@N-term	cleaved L-S@C-term	-0.000302223	1217.67	609.84	1217.67	609.84	2	9
				25.5	77.11	gi|115461611	0.0204516	97.86	STGFGVSGGSTLIHDFYSR	Carbamidomethyl@N-term	cleaved F-S@N-term	-0.00739074	2043.96	682.327	2043.96	682.329	3	9
				25.5	77.11	gi|115461611	0.132533	97.12	STIVEKLPNDLEGMESSMEK	Oxidation(M)@14; Oxidation(M)@18	missed K-L@6	0.00431513	2268.05	757.025	2268.05	757.024	3	10
9	eIF3g	Os02g54700	18	24.66	59.52	gi|115449135	2	99	AEEPSASGDPLASK			0.00095613	1357.64	679.826	1357.64	679.825	2	15
				24.66	59.52	gi|115449135	2	99	DLAPQTEAFVDRPPTAD	Carbamidomethyl@N-term	cleaved D-G@C-term	0.00186511	1898.9	950.459	1898.9	950.458	2	14
				24.66	59.52	gi|115449135	2	99	DLAPQTEAFVDRPPTADGSGPPGGAVK	Carbamidomethyl@N-term		-6.57993e-05	2706.32	903.115	2706.32	903.116	3	15
				24.66	59.52	gi|115449135	2	99	EPDLLELFR	Glu->pyro-Glu@N-term		0.000880312	1112.59	557.301	1112.59	557.301	2	13
				24.66	59.52	gi|115449135	2	99	FGDAVQEDVGAR			0.00166628	1262.59	632.303	1262.59	632.302	2	15
				24.66	59.52	gi|115449135	2	99	IRWGELEEDDEGDLDFLLPPR	Carbamidomethyl@N-term	missed R-W@2	0.00173198	2570.23	857.751	2570.23	857.75	3	21
				24.66	59.52	gi|115449135	2	99	LNGYGYDNLILR			0.000554433	1409.73	705.873	1409.73	705.872	2	14
				24.66	59.52	gi|115449135	2	99	VTNLSEDTREPDLLELFR		missed R-E@9	0.00100008	2146.09	716.371	2146.09	716.371	3	16
				24.66	59.52	gi|115449135	2	99	WGELEEDDEGDLDFLLPPR			0.0424638	2244.06	749.029	2244.02	749.015	3	16
				24.66	59.52	gi|115449135	1.74473	99	LTMVSTEEIVLERPR	Carbamidomethyl@N-term		-0.00238846	1828.97	610.664	1828.97	610.664	3	13
				24.66	59.52	gi|115449135	1.69897	99	AVEVATQK	Protein Terminal Acetyl@N-term	cleaved M-A@N-term	-0.00194533	886.474	444.244	886.476	444.245	2	13
				24.66	59.52	gi|115449135	0.978811	99	VYVAVDQK	Carbamidomethyl@N-term		-0.00304338	977.515	489.765	977.518	489.766	2	13
				24.66	59.52	gi|115449135	0.879426	99	VVSGPDENGFK	Carbamidomethyl@N-term		0.00017278	1204.57	603.294	1204.57	603.293	2	12
				24.66	59.52	gi|115449135	0.565431	99	VEWATPRPN	Carbamidomethyl@N-term		-0.00171306	1125.56	563.785	1125.56	563.786	2	11
				24.66	59.52	gi|115449135	0.438899	99	SGAVLMVCR	Carbamidomethyl@N-term; Oxidation(M)@6; Carbamidomethyl(C)@8		0.000724476	1064.51	533.263	1064.51	533.263	2	14
				24.66	59.52	gi|115449135	0.157391	99	VEWATPR	Carbamidomethyl@N-term	cleaved R-P@C-term	-0.00390909	914.457	458.236	914.461	458.238	2	10
				24.66	59.52	gi|115449135	0.00833099	99	VVSGPDENGFKK	Carbamidomethyl@N-term; GlyGly(K)@11	missed K-K@11	-2.52757e-05	1446.71	724.362	1446.71	724.362	2	17
				24.66	59.52	gi|115449135	0.149354	98.79	TFGPVSR	Carbamidomethyl@N-term		-0.000677718	819.423	410.719	819.424	410.719	2	9
10	eIF3d	Os05g49150	21	22.23	44.27	gi|297604927	2	99	ATVFATDAILAALMCTPR	Oxidation(M)@14; Carbamidomethyl(C)@15		0.00193805	1936.98	646.666	1936.98	646.666	3	14
				22.23	44.27	gi|297604927	2	99	DSVFDFTSVDDSLAAAAEDSSFR			-0.00229782	2451.07	818.03	2451.07	818.031	3	23
				22.23	44.27	gi|297604927	2	99	GAVLATELK			-0.00346321	900.525	451.27	900.528	451.271	2	12
				22.23	44.27	gi|297604927	2	99	LDDEISIVAR	Carbamidomethyl@N-term		-0.000821085	1186.62	594.317	1186.62	594.317	2	14
				22.23	44.27	gi|297604927	2	99	LSFSVADQPEDLLLCGAVEYYDR	Carbamidomethyl(C)@15		0.00202449	2659.25	887.424	2659.25	887.423	3	10
				22.23	44.27	gi|297604927	2	99	QFLTLNALNEFDPK			-0.000523837	1648.85	825.43	1648.85	825.43	2	18
				22.23	44.27	gi|297604927	2	99	SIHSWDIVVQR			-0.000271839	1338.7	670.359	1338.7	670.359	2	14
				22.23	44.27	gi|297604927	2	99	VTFDEPNPFASEGEEAASVGYR	Carbamidomethyl@N-term		7.44736e-05	2428.08	810.368	2428.08	810.368	3	20
				22.23	44.27	gi|297604927	0.970616	99	VTTTDDPVIR	Carbamidomethyl@N-term		0.000679921	1172.6	587.309	1172.6	587.309	2	15
				22.23	44.27	gi|297604927	0.946922	99	FNQRPQLPQR	Carbamidomethyl@N-term		-0.000597884	1339.71	447.577	1339.71	447.578	3	13
				22.23	44.27	gi|297604927	0.924453	99	NPAGPAALAAASR	Carbamidomethyl@N-term		-0.000748988	1222.64	612.328	1222.64	612.328	2	16
				22.23	44.27	gi|297604927	0.89279	99	SSVDIQPDWTMR	Carbamidomethyl@N-term; Oxidation(M)@11		-0.00103048	1506.68	754.345	1506.68	754.346	2	14
				22.23	44.27	gi|297604927	0.69897	99	LAEEDKATVFATDAILAALMCTPR	Carbamidomethyl@N-term; Oxidation(M)@20; Carbamidomethyl(C)@21	missed K-A@6	-0.0023202	2679.32	894.115	2679.32	894.116	3	18
				22.23	44.27	gi|297604927	0.605548	99	DGSQLDLLSVNETAQEQLPENK	Carbamidomethyl@N-term; Deamidated(N)@11		0.0402917	2485.22	829.415	2485.18	829.401	3	14
				22.23	44.27	gi|297604927	0.605548	99	ITGVDWR	Carbamidomethyl@N-term		-0.000666378	902.46	452.238	902.461	452.238	2	11
				22.23	44.27	gi|297604927	0.254925	99	CEVHAVNADPGGGR	Carbamidomethyl(C)@1; Carbamidomethyl(E)@2		-3.21167e-05	1494.66	499.228	1494.66	499.228	3	16
				22.23	44.27	gi|297604927	0.0931265	99	RLAEEDKATVFATDAILAALMCTPR	Carbamidomethyl@N-term; Oxidation(M)@21; Carbamidomethyl(C)@22	missed R-L@1; missed K-A@7	-0.0267597	2835.4	709.857	2835.43	709.864	4	14
				22.23	44.27	gi|297604927	0.00392635	99	LVDAKPPPR	Carbamidomethyl@N-term; GlyGly(K)@5		-0.00416884	1162.64	582.328	1162.65	582.33	2	13
				22.23	44.27	gi|297604927	0.00261362	99	YVLVKDPAKPQVR	Carbamidomethyl@N-term; Dicarbamidomethyl(D)@6	missed K-D@5	0.00360836	1682.95	842.482	1682.95	842.481	2	14
				22.23	44.27	gi|297604927	0.121478	98.64	SIVDICMK	Carbamidomethyl@N-term; Carbamidomethyl(C)@6		0.00262758	1021.5	511.755	1021.49	511.754	2	10
				22.23	44.27	gi|297604927	0.0624821	95.38	GAVLATELKN		cleaved N-N@C-term; missed K-N@9	-0.00487562	1014.57	508.29	1014.57	508.293	2	9
11	eIF3l	Os05g13950	19	14.73	45.47	gi|50511384; gi|218196317; gi|115462737	2	99	ASSAAAAFYR	Protein Terminal Acetyl@N-term	cleaved M-A@N-term	0.00058169	1055.5	528.759	1055.5	528.759	2	15
				14.73	45.47	gi|50511384; gi|218196317; gi|115462737	2	99	SMIGEILER	Carbamidomethyl@N-term		-0.00197904	1103.56	552.788	1103.56	552.79	2	11
				14.73	45.47	gi|50511384; gi|218196317; gi|115462737	2	99	THEEIALLK			0.00250596	1052.59	527.302	1052.59	527.301	2	13
				14.73	45.47	gi|50511384; gi|218196317; gi|115462737	2	99	VGLEQFTATDGYDYEGGSNVLK	Carbamidomethyl@N-term		0.0044678	2419.12	807.381	2419.12	807.38	3	13
				14.73	45.47	gi|50511384; gi|218196317; gi|115462737	1.08619	99	FITASPPVLR	Carbamidomethyl@N-term		0.000675849	1156.66	579.338	1156.66	579.338	2	12
				14.73	45.47	gi|50511384; gi|218196317; gi|115462737	1.05061	99	LFLYEVK	Carbamidomethyl@N-term		-0.00139963	967.536	484.776	967.538	484.776	2	10
				14.73	45.47	gi|50511384; gi|218196317; gi|115462737	0.856985	99	VQGLTPAQR	Carbamidomethyl@N-term		-0.00230297	1025.56	513.787	1025.56	513.788	2	13
				14.73	45.47	gi|50511384; gi|218196317; gi|115462737	0.818156	99	EPYTNYNQDAYR	Carbamidomethyl@N-term		0.0045993	1589.68	795.847	1589.67	795.845	2	12
				14.73	45.47	gi|50511384; gi|218196317; gi|115462737	0.793174	99	LIDENVGTQLK	Carbamidomethyl@N-term		-0.00166546	1285.69	643.85	1285.69	643.851	2	16
				14.73	45.47	gi|50511384; gi|218196317; gi|115462737	0.554396	99	QQQLLSGIR	Carbamidomethyl@N-term		-0.000931086	1098.61	550.314	1098.61	550.315	2	11
				14.73	45.47	gi|50511384; gi|218196317; gi|115462737	0.363512	99	DTPWPPAEAVAAHCDGDHVFLLLYR	Carbamidomethyl@N-term; Carbamidomethyl(C)@14		0.00592315	2906.39	727.604	2906.38	727.603	4	14
				14.73	45.47	gi|50511384; gi|218196317; gi|115462737	0.336299	99	LYSTITIGK	Carbamidomethyl@N-term		-0.00150677	1051.59	526.802	1051.59	526.803	2	10
				14.73	45.47	gi|50511384; gi|218196317; gi|115462737	0.29073	99	YMDVDEVTLR	Carbamidomethyl@N-term; Oxidation(M)@2		0.00578373	1312.6	657.309	1312.6	657.306	2	12
				14.73	45.47	gi|50511384; gi|218196317; gi|115462737	0.219683	99	ILLYILK	Carbamidomethyl@N-term		0.000815435	931.611	466.813	931.611	466.813	2	9
				14.73	45.47	gi|50511384; gi|218196317; gi|115462737	0.182435	99	SPQYDQLLK	Carbamidomethyl@N-term	cleaved N-S@N-term	0.000971926	1147.59	574.802	1147.59	574.801	2	12
				14.73	45.47	gi|50511384; gi|218196317; gi|115462737	0.0443122	99	DREDAAPPSSGPGGGGAMAAYDPSYVPDSVK	Carbamidomethyl@N-term; Oxidation(M)@18	missed R-E@2	0.0124726	3093.37	1032.13	3093.36	1032.13	3	8
				14.73	45.47	gi|50511384; gi|218196317; gi|115462737	0.000434512	99	MLGYYSMIGLLR	Oxidation(M)@1; Carbamidomethyl(Y)@4; Oxidation(M)@7		-0.00210158	1504.74	753.377	1504.74	753.378	2	9
				14.73	45.47	gi|50511384; gi|218196317; gi|115462737	0.133122	98.99	QYDQAWSVYGVLNYLK	Carbamidomethyl@N-term		0.00044274	2002.98	668.667	2002.98	668.667	3	11
				14.73	45.47	gi|50511384; gi|218196317; gi|115462737	0.000434512	98.41	YDDEAYAIYDELFSYACPK	Carbamidomethyl@N-term; Carbamidomethyl(C)@17; Carbamidomethyl(K)@19		-0.000783512	2446.03	816.351	2446.03	816.351	3	9
12	membrane-associated 30 kDa protein	Os01g67000	12	14.35	41.32	gi|115441587	2	99	DIEIENELNELR			-0.00058333	1485.73	743.873	1485.73	743.873	2	13
				14.35	41.32	gi|115441587	2	99	GVVENLVSNTR	Carbamidomethyl@N-term		-0.000347368	1243.65	622.833	1243.65	622.833	2	14
				14.35	41.32	gi|115441587	2	99	ILDQAVLEMNDDLTK	Carbamidomethyl@N-term; Oxidation(M)@9		-0.000167189	1789.88	895.946	1789.88	895.946	2	15
				14.35	41.32	gi|115441587	2	99	SYANAVLSSFEDPEK			0.00220306	1655.77	828.892	1655.77	828.891	2	16
				14.35	41.32	gi|115441587	2	99	VMAMESQAEALGQLATDDLEGK	Carbamidomethyl@N-term; Oxidation(M)@2; Oxidation(M)@4; Deamidated(Q)@13		0.0162082	2396.09	799.703	2396.07	799.698	3	17
				14.35	41.32	gi|115441587	2	99	VSEMLGNVNTSGALSAFEK	Carbamidomethyl@N-term; Oxidation(M)@4		0.0012591	2025.97	676.33	2025.97	676.33	3	15
				14.35	41.32	gi|115441587	0.856985	99	AQLALQKGDEDLAR	Carbamidomethyl@N-term	missed K-G@7	0.000134595	1583.83	792.921	1583.83	792.921	2	16
				14.35	41.32	gi|115441587	0.841638	99	AAEQASDDWYR	Carbamidomethyl@N-term		-0.000405209	1367.57	684.794	1367.57	684.794	2	14
				14.35	41.32	gi|115441587	0.600326	99	AQLALQK	Carbamidomethyl@N-term		-0.00234938	827.484	414.749	827.487	414.751	2	11
				14.35	41.32	gi|115441587	0.0376307	99	NVNTSGALSAFEK	Deamidated(N)@3	cleaved G-N@N-term	0.00867472	1337.66	669.835	1337.65	669.83	2	11
				14.35	41.32	gi|115441587	0.0109954	99	RAQLALQKGDEDLAR	Arg->GluSA(R)@1; Deamidated(Q)@3	missed R-A@1; missed K-G@8	0.0181147	1640.86	821.435	1640.84	821.426	2	15
				14.35	41.32	gi|115441587	0.00480371	99	QATAQVLASQK	Carbamidomethyl@N-term; GlyGly(K)@11		-0.00165095	1314.69	658.351	1314.69	658.352	2	15
13	eIF3e	Os07g07250	14	12.79	62.41	gi|50509965	2	99	HLYPEEEILEAK			0.00579002	1469.75	490.923	1469.74	490.921	3	14
				12.79	62.41	gi|50509965	2	99	IEEGNSITVPLRDEFLENAR		missed R-D@12	0.00038588	2301.16	768.061	2301.16	768.061	3	16
				12.79	62.41	gi|50509965	2	99	RIEEGNSITVPLRDEFLENAR	Carbamidomethyl@N-term	missed R-I@1; missed R-D@13	-0.0046968	2514.28	629.577	2514.28	629.578	4	16
				12.79	62.41	gi|50509965	2	99	YDEGELWIMNLVR			0.00187889	1636.79	819.404	1636.79	819.403	2	17
				12.79	62.41	gi|50509965	1.69897	99	NGIIDLFFQER	Carbamidomethyl@N-term; Carbamidomethyl(E)@10		-0.0015267	1464.73	733.375	1464.74	733.375	2	12
				12.79	62.41	gi|50509965	1.52288	99	LTSLGEAIDNIHQNQQIGPDQIETLYQYAK	Carbamidomethyl@N-term		0.00739319	3456.72	865.188	3456.72	865.186	4	20
				12.79	62.41	gi|50509965	0.375718	99	SIDIGMLSQK	Carbamidomethyl@N-term		0.000480327	1147.59	574.803	1147.59	574.803	2	11
				12.79	62.41	gi|50509965	0.344862	99	IEEGNSITVPLR	Carbamidomethyl@N-term		0.000263834	1383.74	692.875	1383.74	692.875	2	11
				12.79	62.41	gi|50509965	0.277366	99	NIVEPAQAMQQATR	Carbamidomethyl@N-term; Oxidation(M)@9		-0.00103342	1628.79	815.404	1628.79	815.404	2	16
				12.79	62.41	gi|50509965	0.199971	99	ALCTNIER	Carbamidomethyl@N-term; Carbamidomethyl(C)@3		-0.000885294	1032.5	517.258	1032.5	517.258	2	10
				12.79	62.41	gi|50509965	0.16877	99	FQFDCGNYSFAAQYLHQYR	Carbamidomethyl@N-term; Carbamidomethyl(C)@5		-0.00604023	2471.07	824.697	2471.08	824.699	3	10
				12.79	62.41	gi|50509965	0.141463	99	LAAEILMQNWDVALEELNR	Carbamidomethyl@N-term; Carbamyl(M)@7		-0.0110941	2327.15	776.723	2327.16	776.727	3	17
				12.79	62.41	gi|50509965	0.000869459	99	LIECEEVILNDPFLGK	Carbamidomethyl(C)@4		0.000382291	1887.97	630.329	1887.97	630.329	3	15
				12.79	62.41	gi|50509965	0.0589858	98.43	RRAEVVSRLTSLGEA		cleaved A-I@C-term; missed R-R@1; missed R-A@2; missed R-L@8	-0.00919104	1642.9	822.458	1642.91	822.463	2	9
14	eIF3k	Os03g08450	13	11.42	50.88	gi|297600424	2	99	PVLAEAINIEGLALDK	Carbamidomethyl@N-term	cleaved R-P@N-term	-0.000456157	1721.96	861.985	1721.96	861.985	2	21
				11.42	50.88	gi|297600424	2	99	QFWDEASK	Gln->pyro-Glu@N-term		-0.000274201	992.424	497.219	992.424	497.219	2	10
				11.42	50.88	gi|297600424	2	99	TLIVLSHYLETAR			-0.000185978	1514.85	505.956	1514.85	505.956	3	12
				11.42	50.88	gi|297600424	2	99	VPRPVLAEAINIEGLALDK			0.000444321	2017.16	673.393	2017.16	673.393	3	13
				11.42	50.88	gi|297600424	1.14267	99	SQLIVLPR	Carbamidomethyl@N-term		0.00153176	981.599	491.807	981.597	491.806	2	13
				11.42	50.88	gi|297600424	0.74958	99	NTAETVPFEHVTR	Carbamidomethyl@N-term		0.000112516	1556.76	779.386	1556.76	779.386	2	15
				11.42	50.88	gi|297600424	0.645892	99	LYQFEPER	Carbamidomethyl@N-term		-0.000438526	1137.55	569.78	1137.55	569.78	2	12
				11.42	50.88	gi|297600424	0.5157	99	LSVQIVSR	Carbamidomethyl@N-term		-0.00151585	957.559	479.787	957.561	479.788	2	11
				11.42	50.88	gi|297600424	0.177832	99	NLDANLSLLR	Carbamidomethyl@N-term	cleaved Y-N@N-term	-0.000166284	1184.65	593.333	1184.65	593.333	2	14
				11.42	50.88	gi|297600424	0.137869	99	AIHVLSLTYQK	Carbamidomethyl@N-term	cleaved Y-A@N-term	-0.0109996	1328.73	443.919	1328.75	443.922	3	11
				11.42	50.88	gi|297600424	0.00921731	99	DANLSLLR	Carbamidomethyl@N-term	cleaved L-D@N-term	0.00103651	957.525	479.77	957.524	479.769	2	11
				11.42	50.88	gi|297600424	0.00217692	99	KNTAETVPFEHVTR	Carbamidomethyl@N-term; Carbamidomethyl(H)@11	missed K-N@1	0.00387359	1741.88	581.634	1741.87	581.632	3	16
				11.42	50.88	gi|297600424	0.0118872	98.53	NILDVVPGFEQAIQSY	Carbamidomethyl@N-term	cleaved Y-A@C-term	-0.00223245	1848.92	925.469	1848.93	925.47	2	10
15	heat shock 22 kDa protein	Os06g11610	10	10.14	44.76	gi|125554572; gi|115467126	2	99	GEGEKDPEDDADAAPPR		missed K-D@5	-0.00311576	1767.75	590.258	1767.75	590.259	3	17
				10.14	44.76	gi|125554572; gi|115467126	2	99	LLALMEDAAVATAAAPGTNGLATAAAR	Carbamidomethyl@N-term; Oxidation(M)@5		-0.00715879	2583.33	862.116	2583.33	862.118	3	21
				10.14	44.76	gi|125554572; gi|115467126	2	99	RIELPADAFK	Carbamidomethyl@N-term	missed R-I@1	0.000381	1215.66	608.838	1215.66	608.838	2	14
				10.14	44.76	gi|125554572; gi|115467126	2	99	VWAEQNSLVIK	Carbamidomethyl@N-term		0.000104579	1342.72	672.37	1342.72	672.37	2	16
				10.14	44.76	gi|125554572; gi|115467126	1.25181	99	DVFQVNVE	Carbamidomethyl@N-term		-0.00104091	1005.48	503.745	1005.48	503.746	2	12
				10.14	44.76	gi|125554572; gi|115467126	0.578396	99	KDVFQVNVE	Carbamidomethyl@N-term	missed K-D@1	-0.000915705	1133.57	567.793	1133.57	567.793	2	12
				10.14	44.76	gi|125554572; gi|115467126	0.203426	99	IELPADAFK	Carbamidomethyl@N-term		-0.00112076	1059.56	530.787	1059.56	530.787	2	11
				10.14	44.76	gi|125554572; gi|115467126	0.0819697	99	PVTAPAAATATNAASR	Carbamidomethyl@N-term	cleaved K-P@N-term	-0.00549333	1525.78	763.897	1525.78	763.9	2	12
				10.14	44.76	gi|125554572; gi|115467126	0.0264104	99	FFSASDVLDPFGAPTSLGR	Carbamidomethyl@N-term	cleaved F-F@N-term	0.00210849	2040	681.006	2040	681.006	3	15
				10.14	44.76	gi|125554572; gi|115467126	0.000869459	99	VKVWAEQNSLVIKGEGEKDPEDDADAAPPR	Carbamidomethyl@N-term; Deamidated(N)@8	cleaved H-V@N-term; missed K-V@2; missed K-G@13; missed K-D@18	-0.0404405	3320.58	831.151	3320.62	831.161	4	9
16	tubulin/FtsZ domain containing protein	Os11g14220	10	6.84	31.71	gi|115484939; gi|110617748	2	99	EDAANNFAR			0.00914115	1006.46	504.235	1006.45	504.231	2	12
				6.84	31.71	gi|115484939; gi|110617748	2	99	TVGGGDDAFNTFFSETGAGK			0.005264	1976.88	989.447	1976.88	989.445	2	8
				6.84	31.71	gi|115484939; gi|110617748	1.29243	99	FDGALNVDVNEFQTNLVPYPR	Carbamidomethyl@N-term		0.00104481	2464.2	822.408	2464.2	822.408	3	20
				6.84	31.71	gi|115484939; gi|110617748	0.675717	99	SLDIERPTYTNLNR	Carbamidomethyl@N-term		0.000780437	1747.89	583.636	1747.89	583.636	3	18
				6.84	31.71	gi|115484939; gi|110617748	0.353596	99	AVFVDLEPTVIDEVR	Carbamidomethyl@N-term		-0.00221397	1757.92	879.966	1757.92	879.967	2	13
				6.84	31.71	gi|115484939; gi|110617748	0.275724	99	LVSQVISSLTASLR	Carbamidomethyl@N-term		0.00212887	1529.88	765.947	1529.88	765.946	2	11
				6.84	31.71	gi|115484939; gi|110617748	0.203426	99	EIVDLCLDR	Carbamidomethyl@N-term; Carbamidomethyl(C)@6		0.000289119	1188.58	595.298	1188.58	595.298	2	11
				6.84	31.71	gi|115484939; gi|110617748	0.0277972	99	CGINYQPPSVVPGGDLAK	Carbamidomethyl(C)@1; Carbamidomethyl(Y)@5		0.00689399	1927.95	643.658	1927.95	643.656	3	13
				6.84	31.71	gi|115484939; gi|110617748	0.00174066	99	DVNAAVATIK	Carbamidomethyl@N-term; GlyGly(K)@10		-0.00187088	1171.62	586.816	1171.62	586.817	2	16
				6.84	31.71	gi|115484939; gi|110617748	0.00130484	99	TIQFVDWCPTGFK	Carbamidomethyl@N-term; Carbamidomethyl(C)@8; GlyGly(K)@13		-0.00358152	1768.82	885.418	1768.82	885.419	2	17
17	glyceraldehyde-3-phosphate dehydrogenase	Os08g03290	9	5.24	35.01	gi|115474601	2	99	AASFNIIPSSTGAAK	Carbamidomethyl@N-term		-0.00556	1490.77	746.391	1490.77	746.394	2	16
				5.24	35.01	gi|115474601	2	99	VPTVDVSVVDLTVR			-0.00082219	1497.84	749.927	1497.84	749.927	2	10
				5.24	35.01	gi|115474601	0.452225	99	IGINGFGR	Carbamidomethyl@N-term		-0.000585205	889.477	445.745	889.477	445.746	2	12
				5.24	35.01	gi|115474601	0.408935	99	GIIGYVEEDLVSTDFVGDSR	Carbamidomethyl@N-term		-0.00236848	2227.06	743.361	2227.06	743.362	3	12
				5.24	35.01	gi|115474601	0.120331	99	VIDLIR	Carbamidomethyl@N-term		0.00204657	784.483	393.249	784.481	393.248	2	8
				5.24	35.01	gi|115474601	0.104025	99	LVAWYDNEWGYSNR	Carbamidomethyl@N-term		0.00842941	1828.83	610.616	1828.82	610.613	3	7
				5.24	35.01	gi|115474601	0.101824	99	VVISAPSK	Carbamidomethyl@N-term		-0.0051953	856.497	429.256	856.502	429.258	2	10
				5.24	35.01	gi|115474601	0.0127808	99	AGIALNDNFVK	Carbamidomethyl@N-term; GlyGly(K)@11		0.00369878	1331.69	666.851	1331.68	666.849	2	15
				5.24	35.01	gi|115474601	0.0366845	98.62	SSIFDAK	Carbamidomethyl@N-term		-0.00177644	823.406	412.71	823.408	412.711	2	9
18	eIF3i	Os08g21660	5	4.76	81.29	gi|115475824	2	99	IAEDPDDQSEESLLVITGIK	Carbamidomethyl@N-term		-0.0015014	2228.1	743.709	2228.11	743.709	3	21
				4.76	81.29	gi|115475824	2	99	RIAEDPDDQSEESLLVITGIK		missed R-I@1	-1.02145	2326.16	776.395	2327.19	776.736	3	12
				4.76	81.29	gi|115475824	0.49485	99	IWDTETGQCLK	Carbamidomethyl@N-term; Carbamidomethyl(C)@9		0.000331251	1406.65	704.332	1406.65	704.332	2	13
				4.76	81.29	gi|115475824	0.25649	99	LWDVQTGR	Carbamidomethyl@N-term		0.00165915	1030.52	516.268	1030.52	516.267	2	11
				4.76	81.29	gi|115475824	0.00833099	99	IAEDPDDQSEESLLVITGIKG	Carbamidomethyl@N-term	cleaved G-R@C-term; missed K-G@20	0.000185241	2285.13	762.716	2285.13	762.716	3	16
19	eIF3c	Os02g03080	5	4.3	38.26	gi|222622080	2	99	LQGLLFQMADK	Carbamidomethyl@N-term; GlyGly(K)@11		-0.00445375	1433.73	717.872	1433.73	717.874	2	14
				4.3	38.26	gi|222622080	2	99	TGGTFEGAPPR			0.000233319	1088.53	545.27	1088.53	545.27	2	13
				4.3	38.26	gi|222622080	0.242604	99	QVSDNNRGPPPFVVIPEVVPR	Carbamidomethyl@N-term; Deamidated(N)@6	missed R-G@7	0.0013394	2373.25	792.089	2373.24	792.089	3	10
				4.3	38.26	gi|222622080	0.0472076	99	VNESSTVPNMYIK	Carbamidomethyl@N-term; Oxidation(M)@10		-0.00466675	1553.73	777.875	1553.74	777.877	2	12
				4.3	38.26	gi|222622080	0.000434512	96.18	EDEDAEADEER	Methyl(E)@10		-0.000849635	1320.49	661.255	1320.5	661.255	2	10
20	uncharacterized protein ycf45	Os06g06190	4	4.01	8.865	gi|115466506	2	99	DGGSLLLIGPPGVGK	Carbamidomethyl@N-term		-0.0016521	1435.8	718.908	1435.8	718.909	2	14
				4.01	8.865	gi|115466506	2	99	LLELLPGELR			-0.00442458	1151.69	576.851	1151.69	576.853	2	10
				4.01	8.865	gi|115466506	0.00261362	99	RAPYGFRSAAPRR	Dioxidation(P)@3	missed R-A@1; missed R-S@7; missed R-R@12	0.00081703	1535.81	768.911	1535.81	768.911	2	9
				4.01	8.865	gi|115466506	0.0105502	97.09	FPSGDFLLSQSPISFDDLR	Carbamidomethyl@N-term		-0.00278011	2197.07	1099.54	2197.07	1099.54	2	8
21	mTERF domain containing protein	Os05g33460	2	4	5.263	gi|125552287; gi|115463799	2	99	IGEIFEDLK			0.00404942	1062.56	532.289	1062.56	532.287	2	9
				4	5.263	gi|125552287; gi|115463799	2	99	SAPLLLTVDPDR	Carbamidomethyl@N-term		-0.00236208	1352.73	677.371	1352.73	677.372	2	14
22	tubulin/FtsZ domain containing protein	Os05g34170	6	2.99	12.82	gi|222631593; gi|218196797	2	99	GHYTEGAELIDSVLDVVR			-0.00118866	1971.99	658.337	1971.99	658.337	3	16
				2.99	12.82	gi|222631593; gi|218196797	0.442493	99	VNVYYNEASCGR	Carbamidomethyl@N-term; Carbamidomethyl(C)@10		0.00633076	1487.65	744.834	1487.65	744.83	2	16
				2.99	12.82	gi|222631593; gi|218196797	0.303644	99	LAVNLIPFPR	Carbamidomethyl@N-term		0.000225809	1195.71	598.861	1195.71	598.861	2	13
				2.99	12.82	gi|222631593; gi|218196797	0.171985	99	FPGQLNSDLR	Carbamidomethyl@N-term; Deamidated(N)@6		0.0179192	1203.61	602.81	1203.59	602.801	2	12
				2.99	12.82	gi|222631593; gi|218196797	0.0746879	99	SSVCDIPPR	Carbamidomethyl@N-term; Carbamidomethyl(C)@4		-0.00151364	1086.51	544.263	1086.51	544.264	2	10
				2.99	12.82	gi|222631593; gi|218196797	0.000434512	99	NSSYFVEWIPNNVK	Carbamidomethyl@N-term; GlyGly(K)@14		-0.00134074	1866.89	934.452	1866.89	934.452	2	14
23	actin	Os12g06660	4	2.61	9.737	gi|125535881; gi|115487492	2	99	SYELPDGQVITIGAER			-0.00103166	1746.88	874.446	1746.88	874.447	2	9
				2.61	9.737	gi|125535881; gi|115487492	0.333482	99	AGFAGDDAPR	Carbamidomethyl@N-term		0.000297049	1032.46	517.239	1032.46	517.239	2	14
				2.61	9.737	gi|125535881; gi|115487492	0.258848	99	AVFPSIVGRPR	Carbamidomethyl@N-term		-0.00131925	1254.72	419.247	1254.72	419.247	3	12
				2.61	9.737	gi|125535881; gi|115487492	0.011441	99	AVFPSIVGR	Carbamidomethyl@N-term	cleaved R-P@C-term	0.00196668	1001.57	501.791	1001.57	501.79	2	9

## Sheet: IgG IP 1
N	Name	Locus Identifier (RGAP)	Unique Peptides	Unused	%Cov(95)	Accessions	Contrib	Conf	Sequence	Modifications	Cleavages	dMass	Prec MW	Prec m/z	Theor MW	Theor m/z	Theor z	Sc
1	sucrose synthase	Os03g28330	14	28	20.22	gi|125544232	2	99	ASALLVEFFEK	Carbamidomethyl@N-term		0.00189566	1309.69	655.854	1309.69	655.853	2	15
				28	20.22	gi|125544232	2	99	FNIVSPGADMSIYFPYSESR	Carbamidomethyl@N-term; Oxidation(M)@10		0.00544753	2352.08	785.034	2352.07	785.032	3	15
				28	20.22	gi|125544232	2	99	FQELGLEK	Carbamidomethyl@N-term		-0.00211498	1019.53	510.771	1019.53	510.772	2	12
				28	20.22	gi|125544232	2	99	IGDSLSAHPNELVAVFTR	Carbamidomethyl(H)@8		0.00150269	1982.02	661.682	1982.02	661.681	3	16
				28	20.22	gi|125544232	2	99	LKDGAFEDVLR	Carbamidomethyl@N-term	missed K-D@2	-0.00358453	1318.68	440.569	1318.69	440.57	3	14
				28	20.22	gi|125544232	2	99	LLPDATGTTCGQR	Carbamidomethyl@N-term; Carbamidomethyl(C)@10		-0.00446052	1445.69	723.852	1445.69	723.854	2	12
				28	20.22	gi|125544232	2	99	LMTLTGVYGFWK	Carbamidomethyl@N-term; Oxidation(M)@2		0.00402037	1487.75	744.883	1487.75	744.881	2	16
				28	20.22	gi|125544232	2	99	NLTGLVELYGR	Carbamidomethyl@N-term		-0.00133239	1290.69	646.353	1290.69	646.354	2	15
				28	20.22	gi|125544232	2	99	PRPGVWEYVR	Carbamidomethyl@N-term	cleaved R-P@N-term	-0.00731886	1314.68	439.233	1314.68	439.235	3	12
				28	20.22	gi|125544232	2	99	QQGLNITPR	Carbamidomethyl@N-term		-0.00466927	1082.58	542.297	1082.58	542.299	2	11
				28	20.22	gi|125544232	2	99	RYLEMLYALK	Carbamidomethyl@N-term; Oxidation(M)@5	missed R-Y@1	-0.0103666	1371.71	458.245	1371.72	458.248	3	10
				28	20.22	gi|125544232	2	99	SIGNGVQFLNR	Carbamidomethyl@N-term		-0.00480017	1260.65	631.334	1260.66	631.336	2	14
				28	20.22	gi|125544232	2	99	SLSALQGALR	Carbamidomethyl@N-term		-0.00224321	1071.6	536.808	1071.6	536.809	2	13
				28	20.22	gi|125544232	2	99	VVHGIDVFDPK	Carbamidomethyl(K)@11		-0.00206824	1281.67	428.231	1281.67	428.231	3	10
2	dynamin	Os02g50550	13	25.72	17.76	gi|46390555; gi|115448569	2	99	APIVVDLQR	Carbamidomethyl@N-term		-0.00145949	1066.61	534.313	1066.61	534.314	2	13
				25.72	17.76	gi|46390555; gi|115448569	2	99	EVVEIATNALDVFK	Carbamidomethyl@N-term		0.00396706	1603.85	802.932	1603.85	802.93	2	16
				25.72	17.76	gi|46390555; gi|115448569	2	99	IALVDTIAK	Carbamidomethyl@N-term		-0.00382161	999.593	500.804	999.596	500.806	2	11
				25.72	17.76	gi|46390555; gi|115448569	2	99	LGEQMVSSAEGTR	Carbamidomethyl@N-term; Oxidation(M)@5		-0.0103432	1436.65	719.33	1436.66	719.336	2	19
				25.72	17.76	gi|46390555; gi|115448569	2	99	LVDLPGIDQR	Carbamidomethyl@N-term		3.986e-05	1181.64	591.827	1181.64	591.828	2	11
				25.72	17.76	gi|46390555; gi|115448569	2	99	QAASLLADDDPSDEASPR	Carbamidomethyl@N-term		0.00895785	1913.87	957.942	1913.86	957.937	2	11
				25.72	17.76	gi|46390555; gi|115448569	2	99	SAFDSASNGSVDR	Carbamidomethyl@N-term		8.58985e-05	1368.59	685.303	1368.59	685.303	2	12
				25.72	17.76	gi|46390555; gi|115448569	2	99	SAVLNSLIGHPVLPTGENGATR	Carbamidomethyl@N-term		-0.000527944	2259.2	754.073	2259.2	754.073	3	14
				25.72	17.76	gi|46390555; gi|115448569	2	99	SLLADDDPSDEASPR		cleaved A-S@N-term	-0.00156825	1586.7	794.36	1586.71	794.36	2	13
				25.72	17.76	gi|46390555; gi|115448569	2	99	SQIVQNELAR	Carbamidomethyl@N-term		-0.00407454	1213.64	607.826	1213.64	607.828	2	12
				25.72	17.76	gi|46390555; gi|115448569	2	99	SQQVSASALR	Carbamidomethyl@N-term		-0.00206687	1102.57	552.293	1102.57	552.294	2	11
				25.72	17.76	gi|46390555; gi|115448569	2	99	VLLDIVNASANATPGLGR	Carbamidomethyl@N-term		-0.00311506	1837	613.341	1837.01	613.343	3	20
				25.72	17.76	gi|46390555; gi|115448569	1.67778	99	IVLEADGYQPYLISPEK	Carbamidomethyl@N-term		0.00196203	1991.03	664.683	1991.03	664.682	3	14
3	dynamin family protein	Os05g48240	15	24.87	27.3	gi|222632510	2	99	FTDFALVR			-1.0125	966.5	484.257	967.513	484.764	2	8
				24.87	27.3	gi|222632510	2	99	GTDAVDILEGR	Carbamidomethyl@N-term		-0.000645083	1201.59	601.804	1201.59	601.804	2	12
				24.87	27.3	gi|222632510	2	99	LITEADGYQPHLIAPEQGYR	Carbamidomethyl@N-term; Deamidated(Q)@17		0.0213689	2328.16	777.061	2328.14	777.053	3	11
				24.87	27.3	gi|222632510	2	99	LQQQWIGVVNR	Carbamidomethyl@N-term		0.0013526	1396.76	699.387	1396.76	699.386	2	12
				24.87	27.3	gi|222632510	2	99	SAQAEIDAVAWSK	Carbamidomethyl@N-term; Deamidated(Q)@3		-0.0610136	1432.62	717.318	1432.68	717.349	2	12
				24.87	27.3	gi|222632510	2	99	SIVYCQVR	Carbamidomethyl@N-term; Carbamidomethyl(C)@5		-0.00299602	1080.54	541.275	1080.54	541.277	2	11
				24.87	27.3	gi|222632510	2	99	SLLDHFFTELGAR	Carbamidomethyl@N-term		-0.0121848	1561.78	781.896	1561.79	781.902	2	9
				24.87	27.3	gi|222632510	2	99	SSVLESVVGK	Carbamidomethyl@N-term		-0.00297949	1060.57	531.294	1060.58	531.295	2	13
				24.87	27.3	gi|222632510	2	99	TFGVLTK	Carbamidomethyl@N-term		-0.00165679	821.463	411.739	821.465	411.74	2	11
				24.87	27.3	gi|222632510	2	99	TIAELETELNR	Carbamidomethyl@N-term		0.00128387	1344.69	673.352	1344.69	673.352	2	13
				24.87	27.3	gi|222632510	2	99	VAVEGQPDSIVQDIENMVR	Carbamidomethyl@N-term; Oxidation(M)@17		0.00558495	2171.06	724.693	2171.05	724.692	3	18
				24.87	27.3	gi|222632510	2	99	VEVGNAAFESLDR	Carbamidomethyl@N-term		0.00263757	1462.71	732.361	1462.71	732.36	2	19
				24.87	24.87	gi|222632510	0.723538	99	LLDEDPAVMER	Carbamidomethyl@N-term; Oxidation(M)@9		-0.00258734	1359.63	680.823	1359.63	680.824	2	11
				24.87	24.87	gi|222632510	0.127844	99	MENLISLVNK	Carbamidomethyl@N-term; Deamidated(N)@3		0.000700284	1217.63	609.824	1217.63	609.824	2	11
				24.87	24.87	gi|222632510	0.00305075	99	IPGLQSLITK	Carbamidomethyl@N-term; GlyGly(K)@10		0.000158681	1239.72	620.867	1239.72	620.867	2	13
4	DnaK family protein	Os11g47760	10	18.13	18.83	gi|125578088	2	99	ATAGDTHLGGEDFDNR	Dicarbamidomethyl(D)@5		-0.00621306	1788.76	895.387	1788.77	895.39	2	13
				18.13	18.83	gi|125578088	2	99	EQVFSTYSDNQPGVLIQVYEGER	Carbamidomethyl@N-term		0.0153616	2714.3	905.773	2714.28	905.768	3	10
				18.13	18.83	gi|125578088	2	99	FSDASVQSDIK	Carbamidomethyl@N-term		-0.00714666	1252.59	627.301	1252.59	627.304	2	12
				18.13	18.83	gi|125578088	2	99	IINEPTAAAIAYGLDK	Carbamidomethyl@N-term		0.00121725	1715.91	858.963	1715.91	858.962	2	15
				18.13	18.83	gi|125578088	2	99	IINEPTAAAIAYGLDKK	Carbamidomethyl@N-term	missed K-K@16	-0.00214531	1844	615.675	1844	615.675	3	13
				18.13	18.83	gi|125578088	2	99	NAVVTVPAYFNDSQR	Carbamidomethyl@N-term		0.00419296	1736.85	869.433	1736.85	869.431	2	13
				18.13	18.83	gi|125578088	2	99	SDNQPGVLIQVYEGER		cleaved Y-S@N-term	5.99374	1808.87	905.444	1802.88	902.447	2	11
				18.13	18.83	gi|125578088	2	99	TTPSYVGFTDSER	Carbamidomethyl@N-term		0.00271128	1515.69	758.851	1515.68	758.849	2	16
				18.13	18.83	gi|125578088	2	99	VQQLLQDFFNGK	Carbamidomethyl@N-term		0.00207675	1492.77	747.392	1492.77	747.391	2	14
				18.13	18.83	gi|125578088	0.126679	95.45	ARFEELNMDLFR	Carbamidomethyl@N-term	missed R-F@2	0.00153623	1596.77	533.265	1596.77	533.265	3	8
5	dynamin family protein	Os03g50520	10	18.06	23.73	gi|18071348	2	99	ATMGSLIGLVNR	Protein Terminal Acetyl@N-term; Oxidation(M)@3	cleaved M-A@N-term	-0.0016264	1288.68	645.347	1288.68	645.348	2	17
				18.06	23.73	gi|18071348	2	99	FPTLQTDIAAAANESLER	Carbamidomethyl@N-term		0.000375156	2003	668.673	2003	668.673	3	21
				18.06	23.73	gi|18071348	2	99	GTNAVDVLEGR	Carbamidomethyl@N-term		-0.00415327	1186.59	594.302	1186.59	594.304	2	14
				18.06	23.73	gi|18071348	2	99	LGRPIGGDAGAQLYTILDMCR	Carbamidomethyl@N-term; Oxidation(M)@19; Carbamidomethyl(C)@20		0.00397503	2349.16	784.061	2349.16	784.06	3	16
				18.06	23.73	gi|18071348	2	99	LIDSSLHYFR	Carbamidomethyl@N-term; Carbamidomethyl(H)@7		-0.00419355	1363.68	455.569	1363.69	455.57	3	13
				18.06	23.73	gi|18071348	2	99	LQHPWVGIVNR	Carbamidomethyl@N-term		-0.0029165	1374.75	459.257	1374.75	459.258	3	13
				18.06	23.73	gi|18071348	2	99	SSVLESIVGR			-1.01247	1044.56	523.289	1045.58	523.796	2	8
				18.06	23.73	gi|18071348	2	99	TIDEIEAELDR	Carbamidomethyl@N-term		-0.000326344	1359.65	680.833	1359.65	680.833	2	13
				18.06	23.73	gi|18071348	2	99	VAVEGQQESIVQDIENMVR	Carbamidomethyl@N-term		0.017549	2200.1	734.373	2200.08	734.367	3	20
				18.06	23.73	gi|18071348	0.0565055	99	TEGGQEYAEFLHAPR	Carbamidomethyl@N-term; Carbamidomethyl(H)@12		0.00335438	1817.84	606.953	1817.83	606.952	3	13
6	ribosomal protein L4	Os07g08330	8	16	26.35	gi|297606826	2	99	ALEGDMATDNSSSLALAEVFR	Carbamidomethyl@N-term; Oxidation(M)@6		0.00635069	2269.06	757.361	2269.05	757.358	3	15
				16	26.35	gi|297606826	2	99	FVIWTESAFK	Carbamidomethyl@N-term		0.000589155	1283.66	642.835	1283.66	642.835	2	10
				16	26.35	gi|297606826	2	99	IETVPELPLVISDSAESIEK			-4.00093	2164.15	722.389	2168.15	723.723	3	12
				16	26.35	gi|297606826	2	99	KLEEVYGTFEAPSLK	Carbamidomethyl@N-term	missed K-L@1	-0.0134763	1766.9	589.972	1766.91	589.977	3	12
				16	26.35	gi|297606826	2	99	LNLLDLAPGGHLGR	Carbamidomethyl@N-term		-0.00311538	1501.83	501.618	1501.84	501.619	3	11
				16	26.35	gi|297606826	2	99	NLPGVDVANVER	Carbamidomethyl@N-term		-0.000727621	1338.69	670.351	1338.69	670.352	2	12
				16	26.35	gi|297606826	2	99	RVAVASALAATSVPSLVLAR	Arg->Orn(R)@1	missed R-V@1	-0.0277968	1909.11	955.561	1909.14	955.575	2	10
				16	26.35	gi|297606826	2	99	VAVASALAATSVPSLVLAR	Carbamidomethyl@N-term		-0.000844685	1852.08	618.366	1852.08	618.367	3	17
7	tubulin/FtsZ domain containing protein	Os01g59150	7	14	22.18	gi|218189239	2	99	FPGQLNSDLR	Carbamidomethyl@N-term		-0.000774224	1202.6	602.309	1202.6	602.309	2	13
				14	22.18	gi|218189239	2	99	GHYTEGAELIDSVLDVVR	Carbamidomethyl@N-term		0.000350092	2029.01	677.345	2029.01	677.344	3	17
				14	22.18	gi|218189239	2	99	GLSMASTFIGNSTSIQEMFR	GlyGly(S)@3; Oxidation(M)@4; Oxidation(M)@18		0.0349747	2322.1	775.04	2322.06	775.028	3	10
				14	22.18	gi|218189239	2	99	LAVNLIPFPR	Carbamidomethyl@N-term		-0.00206631	1195.71	598.86	1195.71	598.861	2	13
				14	22.18	gi|218189239	2	99	NSSYFVEWIPNNVK	Carbamidomethyl@N-term		5.43184e-05	1752.85	585.29	1752.85	585.29	3	12
				14	22.18	gi|218189239	2	99	TGPYGQIFRPDNFVFGQSGAGNNWAK	Carbamidomethyl@N-term		0.0208733	2884.39	962.47	2884.37	962.463	3	11
				14	22.18	gi|218189239	2	99	VNVYYNEASCGR	Carbamidomethyl@N-term; Carbamidomethyl(C)@10		-0.000479078	1487.65	744.83	1487.65	744.83	2	12
8	glyceraldehyde-3-phosphate dehydrogenase	Os04g40950	6	12	17.92	gi|125548785; gi|115459078	2	99	AASFNIIPSSTGAAK	Carbamidomethyl@N-term		0.00453201	1490.78	746.396	1490.77	746.394	2	12
				12	17.92	gi|125548785; gi|115459078	2	99	AGIALNDNFVK	Carbamidomethyl@N-term		-0.00240155	1217.64	609.826	1217.64	609.828	2	12
				12	17.92	gi|125548785; gi|115459078	2	99	GILGYVEEDLVSTDFQGDNR	Carbamidomethyl@N-term		0.00676677	2283.07	762.031	2283.07	762.029	3	9
				12	17.92	gi|125548785; gi|115459078	2	99	IGINGFGR	Carbamidomethyl@N-term		-0.00253926	889.474	445.745	889.477	445.746	2	12
				12	17.92	gi|125548785; gi|115459078	2	99	KGILGYVEEDLVSTDFQGDNR	Carbamyl@N-term	cleaved L-K@N-term; missed K-G@1	-0.0262205	2397.12	800.047	2397.14	800.056	3	10
				12	17.92	gi|125548785; gi|115459078	2	99	VPTVDVSVVDLTVR	Carbamidomethyl@N-term		0.00214279	1554.86	778.439	1554.86	778.438	2	19
9	clathrin heavy chain	Os11g01380	6	11.16	5.913	gi|125578212; gi|122232855	2	99	AAEEANVYDDLVK	Carbamidomethyl@N-term		0.00806703	1492.71	747.364	1492.7	747.36	2	10
				11.16	5.913	gi|125578212; gi|122232855	2	99	EGLVSEAIESFIR	Carbamidomethyl@N-term		0.00291325	1505.78	753.895	1505.77	753.894	2	7
				11.16	5.913	gi|125578212; gi|122232855	2	99	ISPDPIFLTAESSASGGFYAINR	Carbamidomethyl@N-term; Deamidated(N)@22		0.0152595	2470.22	824.413	2470.2	824.408	3	9
				11.16	5.913	gi|125578212; gi|122232855	2	99	TANLANNQIINYR	Carbamidomethyl@N-term		-0.00400491	1560.8	781.406	1560.8	781.408	2	10
				11.16	5.913	gi|125578212; gi|122232855	2	99	VNPGNAPLVVGQLLDDECPEDFIK	Carbamidomethyl@N-term; Carbamidomethyl(C)@18		0.014622	2695.33	899.451	2695.32	899.446	3	11
				11.16	5.913	gi|125578212; gi|122232855	0.962573	99	QLIDQVVSTALPESK	Carbamidomethyl@N-term		-0.00457493	1683.9	562.307	1683.9	562.309	3	10
10	tubulin/FtsZ domain containing protein	Os07g38730	5	10	16.22	gi|115472953	2	99	AIFVDLEPTVIDEVR	Carbamyl@N-term		-0.000571674	1757.92	586.98	1757.92	586.981	3	18
				10	16.22	gi|115472953	2	99	DVNAAVATIK	Carbamidomethyl@N-term		-0.00197107	1057.57	529.795	1057.58	529.796	2	15
				10	16.22	gi|115472953	2	99	FDGAINVDVTEFQTNLVPYPR	Carbamidomethyl@N-term; Methyl(E)@11		-0.00989966	2465.21	822.745	2465.22	822.748	3	18
				10	16.22	gi|115472953	2	99	SLDIERPTYTNLNR			-1.01025	1689.85	564.292	1690.86	564.629	3	12
				10	16.22	gi|115472953	2	99	TVQFVDWCPTGFK	Carbamidomethyl@N-term; Methyl(Q)@3; Carbamidomethyl(C)@8		0.00547522	1654.79	828.401	1654.78	828.398	2	12
11	Core histone H2A/H2B/H3/H4 domain containing protein	Os10g39410	5	8.75	35.23	gi|222631886	2	99	DNIQGITK	Carbamidomethyl@N-term	cleaved K-P@C-term	-0.00128111	944.491	473.253	944.493	473.254	2	12
				8.75	35.23	gi|222631886	2	99	DNIQGITKPAIR			-1.08885	1323.66	662.836	1324.75	663.38	2	12
				8.75	35.23	gi|222631886	2	99	ISGLIYEETR	Carbamidomethyl(E)@7		-0.016391	1236.62	619.317	1236.64	619.325	2	12
				8.75	35.23	gi|222631886	2	99	RISGLIYEETR	Carbamidomethyl@N-term	missed R-I@1	-0.00402046	1392.73	465.251	1392.74	465.253	3	12
				8.75	35.23	gi|222631886	0.752027	99	IFLENVIR	Carbamidomethyl@N-term		-0.00528939	1059.6	530.808	1059.61	530.811	2	12
12	kinase, pfkB family	Os02g41590	3	6	15.69	gi|297599626	2	99	IAVITQGADPVVVAEDGQVK	Carbamidomethyl@N-term		-0.00181445	2065.1	689.375	2065.11	689.376	3	20
				6	15.69	gi|297599626	2	99	LVDTNGAGDAFVGGFLSQLVQQK	Carbamidomethyl@N-term		0.00630091	2420.24	807.754	2420.23	807.752	3	17
				6	6	gi|297599626	2	99	VLPFVDYIFGNETEAR	Carbamidomethyl@N-term		0.00332044	1925.96	642.992	1925.95	642.991	3	15
13	DnaK family protein	Os03g16860	2	4	18.31	gi|115452223	2	99	NSLENYAYNMR	Carbamidomethyl@N-term; Oxidation(M)@10		0.00531807	1446.63	724.32	1446.62	724.317	2	13
				4	18.31	gi|115452223	2	99	TTPSYVAFTDSER	Carbamidomethyl@N-term		0.00366278	1529.7	765.859	1529.7	765.857	2	15
14	dynamin	Os06g13820	2	4	13.94	gi|115467372	2	99	AASYANDISEAESPR	Carbamidomethyl@N-term		0.00475141	1636.74	819.376	1636.73	819.374	2	16
				4	13.94	gi|115467372	2	99	EVIAIASNALDSFK	Glu->pyro-Glu@N-term; Deamidated(N)@8		-0.0771758	1459.68	730.847	1459.76	730.885	2	9
15	dynamin family protein	Os10g41820	2	4	8.091	gi|115483532	2	99	FNDFALVR	Carbamidomethyl@N-term		-0.00516407	1037.52	519.769	1037.53	519.772	2	10
				4	8.091	gi|115483532	2	99	IYGVFDNQLPSALR	Carbamidomethyl@N-term		0.00375184	1648.86	825.438	1648.86	825.436	2	13
16	ribosomal protein	Os04g28180	2	4	13.57	gi|115457852	2	99	ILDVVYNASNNELVR	Carbamidomethyl@N-term		-0.00154143	1774.92	592.647	1774.92	592.648	3	16
				4	13.57	gi|115457852	2	99	LDTGNYSWGSEAVTR	Carbamidomethyl@N-term		0.00141218	1711.78	856.898	1711.78	856.897	2	18
17	Core histone H2A/H2B/H3/H4 family protein	Os03g17084	2	4	5.755	gi|108707495	2	99	AMSIMNSFINDIFEK	Oxidation(M)@2; Oxidation(M)@5		-0.00248949	1790.82	597.947	1790.82	597.948	3	12
				4	5.755	gi|108707495	2	99	LVLPGELAK	Carbamidomethyl@N-term		-0.00170484	995.6	498.807	995.602	498.808	2	14
18	enolase	Os10g08550	2	2.82	7.399	gi|90110845; gi|110288667	2	99	IEEELGAAAVYAGAK	Carbamidomethyl@N-term; GlyGly(K)@15		-0.00455838	1661.82	831.918	1661.83	831.92	2	13
				2.82	7.399	gi|90110845; gi|110288667	0.821023	99	AAVPSGASTGVYEALELR	Carbamidomethyl@N-term		-0.0028954	1846.94	616.654	1846.94	616.655	3	13
19	ribosomal protein S5, C-terminal domain containing protein	Os07g23800	2	2	21.19	gi|125558097	2	99	VLKFAGIEDVFTSSR	Carbamidomethyl@N-term	missed K-F@3	-0.040146	1724.87	575.964	1724.91	575.977	3	12
				2	21.19	gi|125558097	0.00348833	97.95	PLDALFEIPLLCGLVAR	Carbamidomethyl(C)@12	cleaved L-P@N-term	-3.02868	1893.03	947.52	1896.05	949.034	2	11

## Sheet: IgG IP 2
N	Name	Locus Identifier (RGAP)	Unique Peptides	Unused	%Cov(95)	Accessions	Contrib	Conf	Sequence	Modifications	Cleavages	dMass	Prec MW	Prec m/z	Theor MW	Theor m/z	Theor z	Sc
1	tubulin/FtsZ domain containing protein	Os05g34170	2	3.48	4.487	gi|222631593; gi|218196797	2	99	GHYTEGAELIDSVLDVVR	Carbamidomethyl@N-term; GlyGly(T)@4		0.00448075	2143.06	715.36	2143.05	715.359	3	16
				3.48	4.487	gi|222631593; gi|218196797	1.48149	99	LAVNLIPFPR	Carbamidomethyl@N-term		-0.00011318	1195.71	598.861	1195.71	598.861	2	11

## Sheet: IgG IP 3
N	Name	Locus Identifier (RGAP)	Unique Peptides	Unused	%Cov(95)	Accessions	Contrib	Conf	Sequence	Modifications	Cleavages	dMass	Prec MW	Prec m/z	Theor MW	Theor m/z	Theor z	Sc
No proteins were identified in this repeat based on the criteria which was estabilised in "Materials and Methods" .
